# Supplementary material for: Arabidopsis P4 ATPase-mediated cell detoxification confers resistance to Fusarium graminearum and Verticillium dahliae
Source: Nat Commun. 2021 Nov 5;12:6426. doi: 10.1038/s41467-021-26727-5 (PMC8571369; doi:10.1038/s41467-021-26727-5)
Supplement: Supplementary file 4 — Source Data [file 41467_2021_26727_MOESM4_ESM.xlsx]

## Sheet: Figure 1
Figure 1b, bleached leaves (%)		MS + DON						Orignial data		MS						MS + DON
		rep1	rep2	rep3	Average	SD	p-value(unpaired T-Test vs WT value)			WT	ala1	ala1-8	Comp1	Comp1-8		WT	ala1	ala1-8	Comp1	Comp1-8			Multiple comparisons
	WT	36.6319	37.1546	41.2946	38.3604	2.55454				7.69231	8.33333	0	0	0		22.2222	75	100	20	25			VAR00010 Tukey HSD
	ala1	88.7202	89.4345	88.9881	89.0476	0.360844	0			0	0	0	0	0		25	100	100	25	33.3333			(I) pu	(J) pu	Mean difference (I-J)	Standard error	Significance	95% confidence interval
	ala1-8	83.1101	85.0446	83.631	83.9286	1.00101	0			0	0	0	0	0		50	100	66.6667	40	25								lower limit	upper limit
	Comp1	31.7708	36.7113	36.3145	34.9322	2.74501	0.1885			0	0	0	0	7.14286		37.5	71.4286	62.5	40	37.5			ala1	ala1-8	5.11905	3.00166	0.434735	-3.20015	13.4382
	Comp1-8	32.4058	35.1438	42.3363	36.6286	5.12908	0.6283			0	0	0	0	0		37.5	100	100	33.3333	33.3333				Comp1	54.1154	3.00166	5.37126e-13	45.7962	62.4346
										0	0	0	0	0		37.5	83.3333	66.6667	25	40				Comp1-8	52.419	3.00166	5.37126e-13	44.0998	60.7382
										0	0	0	0	0		33.3333	100	85.7143	33.3333	22.2222				WT	50.6872	3.00166	5.37126e-13	42.368	59.0064
										0	0	7.69231	8.33333	0		50	80	83.3333	37.5	42.8571			ala1-8	ala1	-5.11905	3.00166	0.434735	-13.4382	3.20015
										0	0	0	0	0		44.4444	100	83.3333	50	28.5714				Comp1	48.9964	3.00166	5.37126e-13	40.6772	57.3156
										0	0	0	0	0		42.8571	75	87.5	37.5	25				Comp1-8	47.2999	3.00166	5.37126e-13	38.9807	55.6191
										0	7.69231	0	0	0		37.5	85.7143	71.4286	33.3333	44.4444				WT	45.5682	3.00166	5.37126e-13	37.249	53.8874
										0	0	0	0	0		37.5	100	83.3333	33.3333	42.8571			Comp1	ala1	-54.1154	3.00166	5.37126e-13	-62.4346	-45.7962
										7.69231	0	0	0	0		36.3636	83.3333	100	30	25				ala1-8	-48.9964	3.00166	5.37126e-13	-57.3156	-40.6772
										0	0	0	0	0		28.5714	100	100	33.3333	44.4444				Comp1-8	-1.69643	3.00166	0.979803	-10.0156	6.62277
										0	0	7.69231	0	0		40	85.7143	83.3333	42.8571	37.5				WT	-3.42818	3.00166	0.783804	-11.7474	4.89102
										0	0	0	0	0		30	85.7143	71.4286	33.3333	33.3333			Comp1-8	ala1	-52.419	3.00166	5.37126e-13	-60.7382	-44.0998
										8.33333	0	0	0	0		42.8571	100	71.4286	28.5714	66.6667				ala1-8	-47.2999	3.00166	5.37126e-13	-55.6191	-38.9807
										0	0	0	0	7.69231		33.3333	71.4286	71.4286	37.5	33.3333				Comp1	1.69643	3.00166	0.979803	-6.62277	10.0156
										0	0	0	0	0		37.5	85.7143	71.4286	50	57.1429				WT	-1.73175	3.00166	0.978205	-10.0509	6.58744
										0	0	0	8.33333	0		44.4444	83.3333	100	30	25			WT	ala1	-50.6872	3.00166	5.37126e-13	-59.0064	-42.368
										8.33333	0	0	0	0		33.3333	100	85.7143	42.8571	33.3333				ala1-8	-45.5682	3.00166	5.37126e-13	-53.8874	-37.249
										0	0	0	0	7.69231		44.4444	85.7143	85.7143	22.2222	28.5714				Comp1	3.42818	3.00166	0.783804	-4.89102	11.7474
										0	7.14286	0	0	0		50	100	100	57.1429	57.1429				Comp1-8	1.73175	3.00166	0.978205	-6.58744	10.0509
										0	0	8.33333	7.69231	0		44.4444	85.7143	83.3333	22.2222	37.5
									Average	1.33547	0.965354	0.988248	1.01496	0.938645		38.3604	89.0476	83.9286	34.9322	36.6286
									SD	3.05336	2.61493	2.67312	2.74525	2.53856		7.47906	10.3453	12.6293	9.30627	11.4686
Figure 1c, plant weight										MS						MS + DON							Multiple comparisons
		MS + DON						Orignial data		WT	ala1	ala1-8	Comp1	Comp1-8		WT	ala1	ala1-8	Comp1	Comp1-8			VAR00010 Tukey HSD
		rep1	rep2	rep3	Average	SD	p-value(unpaired T-Test vs WT value)			28.22	24.38	23.46	26.51	23.98		5.78	4.03	4.68	5.85	6.95			(I) pu	(J) pu	Mean difference (I-J)	Standard error	Significance	95% confidence interval
	WT	6.335	6.18333	6.58167	6.36667	0.201046				24.44	27.74	23.95	23.34	26.44		6.13	4.93	4.32	7.51	7.61								lower limit	upper limit
	ala1	4.025	3.90833	4.13333	4.02222	0.112526	0.0001			22.84	22.78	26.41	22.46	21.63		6.58	3.55	5.18	6.93	5.55			ala1	ala1-8	-0.344444	0.209999	0.476301	-0.929754	0.240865
	ala1-8	4.395	4.375	4.33	4.36667	0.0332916	0.0001			21.74	26.21	27.79	20.39	27.77		7.52	3.18	4.23	6.27	6.42				Comp1	-2.31778	0.209999	5.43787e-13	-2.90309	-1.73247
	Comp1	6.34167	6.40667	6.27167	6.34	0.0675154	0.8383			23.36	20.75	26.13	22.96	23.04		5.31	3.87	4.03	5.47	5.55				Comp1-8	-2.39556	0.209999	5.43787e-13	-2.98086	-1.81025
	Comp1-8	6.435	6.41667	6.40167	6.41778	0.0166944	0.6835			21.46	23.7	24.07	24.48	21.81		6.69	4.59	3.93	6.02	6.53				WT	-2.34444	0.209999	5.43787e-13	-2.92975	-1.75914
										22.22	19.28	19.75	19.33	23.98		5.88	4.22	4.42	5.71	6.31			ala1-8	ala1	0.344444	0.209999	0.476301	-0.240865	0.929754
										20.03	25.84	24.35	25.22	27.33		6.03	5.12	4.11	7.28	7.89				Comp1	-1.97333	0.209999	6.26943e-13	-2.55864	-1.38802
										25.87	25.81	22.57	24.43	24.57		6.11	3.41	5.03	7.22	5.67				Comp1-8	-2.05111	0.209999	5.57776e-13	-2.63642	-1.4658
										20.39	19.21	18.85	23.37	22.44		7.13	3.33	4.55	6.71	6.09				WT	-2	0.209999	5.89195e-13	-2.58531	-1.41469
										24.21	24.45	23.35	21.67	22.89		6.03	3.15	4.27	5.31	5.66			Comp1	ala1	2.31778	0.209999	5.43787e-13	1.73247	2.90309
										20.05	26.33	25.09	21.11	23.21		5.92	4.22	3.87	6.21	6.88				ala1-8	1.97333	0.209999	6.26943e-13	1.38802	2.55864
										27.32	26.2	22.44	25.12	19.98		6.44	4.18	4.22	5.55	6.03				Comp1-8	-0.0777778	0.209999	0.995918	-0.663087	0.507532
										25.51	26.92	24.77	26.67	27.51		6.83	4.53	4.08	7.38	7.82				WT	-0.0266667	0.209999	0.99994	-0.611976	0.558643
										20.11	24.38	26.47	24.33	24.96		7.22	4.12	4.72	6.66	5.71			Comp1-8	ala1	2.39556	0.209999	5.43787e-13	1.81025	2.98086
										18.29	22.41	25.79	23.39	28.33		6.19	3.55	4.77	6.51	6.18				ala1-8	2.05111	0.209999	5.57776e-13	1.4658	2.63642
										24.33	26.75	23.87	24.55	26.42		5.77	3.97	4.31	5.09	5.9				Comp1	0.0777778	0.209999	0.995918	-0.507532	0.663087
										26.21	23.72	24.88	21.15	20.11		7.04	4.45	3.88	6.44	6.77				WT	0.0511111	0.209999	0.999209	-0.534198	0.636421
																							WT	ala1	2.34444	0.209999	5.43787e-13	1.75914	2.92975
									Average	23.1444	24.27	24.1106	23.36	24.2444		6.36667	4.02222	4.36667	6.34	6.41778				ala1-8	2	0.209999	5.89195e-13	1.41469	2.58531
									SD	2.8209	2.55573	2.25276	2.04404	2.60395		0.598891	0.579102	0.38457	0.747561	0.764011				Comp1	0.0266667	0.209999	0.99994	-0.558643	0.611976
																								Comp1-8	-0.0511111	0.209999	0.999209	-0.636421	0.534198
Figure 1e, DON5-FAM fluorescence (%)								Orignial data		WT	ala1	Comp1		Multiple comparisons
		rep1	rep2	rep3	Average	SD	p-value(unpaired T-Test vs WT value)			92.01	4.2	90.22		VAR00010 Tukey HSD
	WT	89.918	86.5605	85.9	87.4595	2.15461				95.6522	4.7619	95.01		(I) pu	(J) pu	Mean difference (I-J)	Standard error	Significance	95% confidence interval
	ala1	6.31627	10.9275	9.8475	9.03042	2.41176	0			82	5.26316	77.2							lower limit	upper limit
	Comp1	87.885	85.2325	89.59	87.5692	2.19585	0.9537			90.01	11.04	89.11		ala1	Comp1	-78.5387	2.27637	5.1038e-09	-84.1245	-72.953
										88.7	15.01	91.2			WT	-78.4291	2.27637	5.1038e-09	-84.0148	-72.8433
										79.02	8.2	84.2		Comp1	ala1	78.5387	2.27637	5.1038e-09	72.953	84.1245
										82.2	13.2	79.2			WT	0.109652	2.27637	0.998722	-5.4761	5.6954
										96.322	7.3	86.33		WT	ala1	78.4291	2.27637	5.1038e-09	72.8433	84.0148
										87.39	4.4	95.31			Comp1	-0.109652	2.27637	0.998722	-5.6954	5.4761
										91.2	8.99	83.85
										77.71	16.8	95.3
										87.3	9.2	83.9
									Average	87.4595	9.03042	87.5692
									SD	6.12137	4.24742	6.14507
Figure 1g, bleached leaves (%)		MS + CIA								MS						MS + CIA						Multiple comparisons
		rep1	rep2	rep3	Average	SD	p-value(unpaired T-Test vs WT value)			WT	ala7	ala7-24	Com7	Com7-24		WT	ala7	ala7-24	Com7	Com7-24		VAR00010 Tukey HSD
	WT	46.4931	49.9752	48.4375	48.3019	1.74503				0	0	0	0	0		55.5556	100	88.8889	40	40		(I) pu	(J) pu	Mean difference (I-J)	Standard error	Significance	95% confidence interval
	ala7	95.2629	93.7004	95.2629	94.7421	0.90211	0			0	8.33333	0	0	15.3846		62.5	100	100	41.6667	45.4545							lower limit	upper limit
	ala7-24	93.874	97.0486	87.9216	92.9481	4.63341	0.0001			0	0	0	0	0		44.4444	100	100	37.5	57.1429		ala1	ala1-8	1.79398	2.17708	0.92271	-4.23988	7.82785
	Com7	44.8832	47.1974	46.2698	46.1168	1.16467	0.1456			0	0	8.33333	0	0		50	85.7143	100	44.4444	33.3333			Comp1	48.6252	2.17708	5.37126e-13	42.5914	54.6591
	Com7-24	44.0052	44.576	43.024	43.8684	0.785022	0.016			8.33333	0	0	0	0		37.5	88.8889	88.8889	42.8571	44.4444			Comp1-8	50.8736	2.17708	5.37126e-13	44.8398	56.9075
										0	0	7.69231	7.14286	0		37.5	87.5	85.7143	57.1429	40			WT	46.4401	2.17708	5.37126e-13	40.4063	52.474
										0	0	0	0	0		40	100	87.5	50	50		ala1-8	ala1	-1.79398	2.17708	0.92271	-7.82785	4.23988
										0	7.69231	0	0	7.69231		44.4444	100	100	45.4545	41.6667			Comp1	46.8313	2.17708	5.37126e-13	40.7974	52.8651
										0	0	0	0	0		44.4444	100	100	55.5556	50			Comp1-8	49.0797	2.17708	5.37126e-13	43.0458	55.1135
										0	0	7.69231	0	0		50	75	100	55.5556	46.1538			WT	44.6462	2.17708	5.37126e-13	38.6123	50.68
										9.09091	0	0	0	0		55.5556	88.8889	100	42.8571	44.4444		Comp1	ala1	-48.6252	2.17708	5.37126e-13	-54.6591	-42.5914
										0	0	8.33333	8.33333	0		44.4444	100	87.5	60	40			ala1-8	-46.8313	2.17708	5.37126e-13	-52.8651	-40.7974
										0	0	0	0	0		50	100	88.8889	40	41.6667			Comp1-8	2.2484	2.17708	0.839678	-3.78546	8.28226
										0	0	0	0	8.33333		62.5	100	100	41.6667	45.4545			WT	-2.18509	2.17708	0.8532	-8.21896	3.84877
										0	0	0	0	0		42.8571	100	100	37.5	55.5556		Comp1-8	ala1	-50.8736	2.17708	5.37126e-13	-56.9075	-44.8398
										0	0	9.09091	0	7.69231		50	85.7143	100	44.4444	33.3333			ala1-8	-49.0797	2.17708	5.37126e-13	-55.1135	-43.0458
										7.69231	7.69231	0	0	0		62.5	100	88.8889	42.8571	36.3636			Comp1	-2.2484	2.17708	0.839678	-8.28226	3.78546
										0	0	7.69231	7.69231	0		37.5	100	85.7143	62.5	41.6667			WT	-4.43349	2.17708	0.255433	-10.4674	1.60037
										0	0	0	0	0		37.5	100	88.8889	40	41.6667		WT	ala1	-46.4401	2.17708	5.37126e-13	-52.474	-40.4063
										0	0	0	0	8.33333		62.5	87.5	88.8889	50	45.4545			ala1-8	-44.6462	2.17708	5.37126e-13	-50.68	-38.6123
										0	0	0	7.69231	0		37.5	100	100	37.5	55.5556			Comp1	2.18509	2.17708	0.8532	-3.84877	8.21896
										0	0	9.09091	0	7.69231		50	85.7143	87.5	44.4444	41.6667			Comp1-8	4.43349	2.17708	0.255433	-1.60037	10.4674
										7.69231	7.69231	0	0	0		37.5	88.8889	77.7778	42.8571	36.3636
										0	0	7.69231	0	0		62.5	100	85.7143	50	45.4545
									Average	1.36704	1.30876	2.73407	1.28587	2.29701		48.3019	94.7421	92.9481	46.1168	43.8684
									SD	3.13175	2.99166	3.9643	2.94238	4.30601		9.29177	7.39157	6.98462	7.31905	6.40748
Figure 1h, plant weight										MS						MS + CIA						Multiple comparisons
		MS + CIA						Orignial data		WT	ala7	ala7-24	Com7	Com7-24		WT	ala7	ala7-24	Com7	Com7-24		VAR00010 Tukey HSD
		rep1	rep2	rep3	Average	SD	p-value(unpaired T-Test vs WT value)			30.4567	23.4633	25.8467	31.1633	26.97		5.05667	4.21333	4.28667	6.42333	6.20667		(I) pu	(J) pu	Mean difference (I-J)	Standard error	Significance	95% confidence interval
	WT	6.72722	6.41556	7.03389	6.72556	0.30917				33.74	23.02	22.0433	34.36	34.2467		6.59	4.44333	4.73667	7.57333	8.50333							lower limit	upper limit
	ala7	4.19944	4.13333	3.77111	4.03463	0.230595	0.0003			29.74	29.6733	35.2567	25.3467	30.11		7.57	3.99	3.33667	8.06	6.76333		ala1	ala1-8	0.201667	0.239989	0.917228	-0.46723	0.870563
	ala7-24	3.87056	3.47667	4.15167	3.83296	0.339067	0.0004			32.01	35.1833	32.0467	29.6233	23.1267		6.17333	4.44333	3.13	6.11	6.64			Comp1	-2.885	0.239989	5.43787e-13	-3.5539	-2.2161
	Com7	6.95833	6.99944	6.80111	6.91963	0.104678	0.3613			29.0733	32.74	28.1367	24.74	31.5733		8.45	3.63	4.46333	7.40667	8.37			Comp1-8	-3.07889	0.239989	5.43787e-13	-3.74779	-2.40999
	Com7-24	7.16444	7.04889	7.12722	7.11352	0.058984	0.0997			26.6367	34.4067	37.46	32.9467	35.69		6.52333	4.47667	3.27	6.17667	6.50333			WT	-2.69093	0.239989	5.43787e-13	-3.35982	-2.02203
										31.4267	29.6833	29.37	34.0033	28.4033		6.70333	4.85	3.42	7.02333	6.44333		ala1-8	ala1	-0.201667	0.239989	0.917228	-0.870563	0.46723
										34.7033	29.3067	33.4233	32.41	34.74		5.44667	5.00667	3.36333	7.68	8.10333			Comp1	-3.08667	0.239989	5.43787e-13	-3.75556	-2.41777
										31.75	28.4	32.4333	27.68	29.1067		6.93	4.49667	3.29	6.96333	6.26333			Comp1-8	-3.28056	0.239989	5.43787e-13	-3.94945	-2.61166
										33.59	33.97	30.7067	32.6733	31.0367		5.77667	3.41333	3.11	6.40667	7.44333			WT	-2.89259	0.239989	5.43787e-13	-3.56149	-2.2237
										31.27	27.0933	25.71	27.13	28.0133		7.67667	3.25667	4.03667	7.74667	8.17		Comp1	ala1	2.885	0.239989	5.43787e-13	2.2161	3.5539
										29.76	34.2567	34.46	32.0133	33.7567		5.96	3.77667	3.64	6.17667	5.87			ala1-8	3.08667	0.239989	5.43787e-13	2.41777	3.75556
										35.35	26.6267	31.0267	29.7367	30.6033		6.02333	3.41333	3.44667	5.99	6.41333			Comp1-8	-0.193889	0.239989	0.92752	-0.862785	0.475007
										29.4433	30.6933	25.41	32.7633	27.08		7.12333	3.97	4.50333	6.88667	7.95667			WT	0.194074	0.239989	0.927285	-0.474822	0.86297
										28.1167	26.7367	28.64	26.64	29.3767		6.80333	3.43	4.26333	7.68667	7.34333		Comp1-8	ala1	3.07889	0.239989	5.43787e-13	2.40999	3.74779
										33.84	32.1267	30.1267	26.4	26.48		7.95333	4.45333	4.11333	6.32667	6.3			ala1-8	3.28056	0.239989	5.43787e-13	2.61166	3.94945
										28.3767	30.2533	27.0067	27.6833	28.4033		7.36333	3.19667	4.62333	7.40667	7.74			Comp1	0.193889	0.239989	0.92752	-0.475007	0.862785
										27.6767	32.9233	34.37	33.7533	34.6233		6.93667	4.16333	3.96	6.51	7.01			WT	0.387963	0.239989	0.491099	-0.280933	1.05686
																						WT	ala1	2.69093	0.239989	5.43787e-13	2.02203	3.35982
									Average	30.9422	30.0309	30.193	30.0593	30.1856		6.72556	4.03463	3.83296	6.91963	7.11352			ala1-8	2.89259	0.239989	5.43787e-13	2.2237	3.56149
									SD	2.56137	3.64968	4.0563	3.22225	3.42349		0.891835	0.556136	0.556664	0.673838	0.850392			Comp1	-0.194074	0.239989	0.927285	-0.86297	0.474822
																							Comp1-8	-0.387963	0.239989	0.491099	-1.05686	0.280933
Figure 1j, CIAFITC fluorescence (%)								Orignial data		WT	ala7	Comp7		Multiple comparisons
		rep1	rep2	rep3	Average	SD	p-value(unpaired T-Test vs WT value)			92.3077	18.1818	88.4615		VAR00010 Tukey HSD
	WT	87.9398	86.5957	89.0825	87.8727	1.24477				85.7143	6.25	87.5		(I) pu	(J) pu	Mean difference (I-J)	Standard error	Significance	95% confidence interval
	ala7	16.5246	12.0524	14.81	14.4623	2.25629	0			84.8485	26.6667	92.3077							lower limit	upper limit
	Comp7	89.5921	90.5426	86.1408	88.7585	2.31625	0.5909			88.8889	15	90.099		ala1	Comp1	-74.2962	2.23355	5.1038e-09	-79.7768	-68.8155
										84.6154	7.89474	94.8276			WT	-73.4103	2.23355	5.1038e-09	-78.891	-67.9297
										93.2432	14.8936	90.4762		Comp1	ala1	74.2962	2.23355	5.1038e-09	68.8155	79.7768
										85.2941	12.1212	86.6667			WT	0.885826	2.23355	0.91717	-4.59484	6.36649
										83.23	13.3	90.2		WT	ala1	73.4103	2.23355	5.1038e-09	67.9297	78.891
										74.8	9.2	77.7777			Comp1	-0.885826	2.23355	0.91717	-6.36649	4.59484
										91.3	15.8	93.3333
										91.33	15.04	90.22
										98.9	19.2	83.2323
									Average	87.8727	14.4623	88.7585
									SD	6.16706	5.50144	4.63666

## Sheet: Figure 2
Figure 2c, fluorescence density
	pixel distance	0	0.00667	0.01333	0.02	0.02667	0.03333	0.04	0.04667	0.05333	0.06	0.06667	0.07333	0.08	0.08667	0.09333	0.1	0.10667	0.11333	0.12	0.12667	0.13333	0.14	0.14667	0.15333	0.16	0.16667	0.17333	0.18	0.18667	0.19333	0.2	0.20667	0.21333	0.22	0.22667	0.23333	0.24	0.24667	0.25333	0.26	0.26667	0.27333	0.28	0.28667	0.29333	0.3	0.30667	0.31333
	γ-Tip-RFP	93.75	121.368	146.305	160.587	164.023	159.187	144.227	114.63	78.214	47.576	32.995	26.266	23.291	23.51	25.194	30.157	40.664	62.072	80.877	88.448	81.481	65.212	47.266	37.123	31.264	27.903	25.657	24.684	25.068	27.5	30.999	31.2	28.726	24.803	21.165	19.125	17.821	17.44	17.589	16.367	15.145	15	15	15.41	16.981	17	15.972	14.658
	DON5-FAM	8.5	8.884	8.25	7.303	6.048	5.663	6.203	6.987	7	6.445	5.661	5	5	5	5.06	6.45	10.173	14.379	19.531	25.501	33.99	53.814	84.005	108.832	123.5	124.927	121.73	120.386	124.724	130.735	139.016	146.48	151.791	155.381	157.158	160.129	161.361	162.743	164.764	164.929	164	163.239	161.605	159.6	158.019	152.581	146.535	141.209
Figure 2d, fluorescence density
	pixel distance	0	0.006667	0.013333	0.02	0.026667	0.033333	0.04	0.046667	0.053333	0.06	0.066667	0.073333	0.08	0.086667	0.093333	0.1	0.106667	0.113333	0.12	0.126667	0.133333	0.14	0.146667	0.153333	0.16	0.166667	0.173333	0.18	0.186667	0.193333	0.2	0.206667	0.213333	0.22	0.226667	0.233333	0.24	0.246667	0.253333	0.26	0.266667	0.273333	0.28	0.286667	0.293333	0.3	0.306667	0.313333
	FM4-64	237.5	252.791	255	255	255	255	254.82	248.627	218.357	156.277	108.593	83.736	46.122	29.738	26.124	18.528	11.915	7.283	7.426	6.187	6.56	8.046	5.727	6.42	7.803	5.833	3.505	4.366	5.657	6.222	4.479	3.185	3.496	3.218	1.498	0.535	2.205	3.929	3.34	2.335	2.299	1.811	2.783	2.621	0.929	0.198	0.105	1.193
	EGFP-AtALA1	142	175.877	166.056	175.276	168.4	135.63	125.611	100.909	53.534	64.173	64.537	28.076	22.524	18.671	12.127	10.971	13.742	12.708	11.168	7.98	6.046	9.857	7.547	3.342	8.602	11.925	8.183	4.232	1.126	2.497	6.363	10.769	13.166	7.426	7.059	15.256	13.469	3.868	3.142	4.063	5.664	7.332	4.003	1.585	1.732	1.363	0.703	1.006
Figure 2e, fluorescence density
	pixel distance	0	0.006667	0.013333	0.02	0.026667	0.033333	0.04	0.046667	0.053333	0.06	0.066667	0.073333	0.08	0.086667	0.093333	0.1	0.106667	0.113333	0.12	0.126667	0.133333	0.14	0.146667	0.153333	0.16	0.166667	0.173333	0.18	0.186667	0.193333	0.2	0.206667	0.213333
	RFP-RabA1d	31	36.989	42.598	43.841	43.75	44.594	47.934	57.444	69.938	89.408	111.672	134.393	159.281	184.768	203.004	217.188	224	227.385	224.793	217.19	201.797	182.812	160.25	136.553	114.375	97.298	82.473	75.618	73.297	70.156	65.168	56.844	47
	EGFP-AtALA1	38	36.655	33.605	33	33.031	31.956	33.488	37.599	46.25	66.56	97.047	132.512	167.078	193.341	207	213.573	218.5	223.146	224.27	223.778	217.328	204.057	182.387	157.204	131.812	108.892	85.41	64.567	52.594	45.006	40.543	38.531	38
Figure 2f, fluorescence density
	pixel distance	0	0.006667	0.013333	0.02	0.026667	0.033333	0.04	0.046667	0.053333	0.06	0.066667	0.073333	0.08	0.086667	0.093333	0.1	0.106667	0.113333	0.12	0.126667	0.133333	0.14	0.146667	0.153333
	RFP-RabF2a	0	0	0	1.346	7.888	31.27	102.972	181.013	230.79	252.338	254.834	255	255	252.694	230.633	116.026	30.962	3.802	3.24	4.102	3.93	1.346	0	0
	EGFP-AtALA1	4	2.304	6.081	21.917	93.762	182.446	237.679	253.185	255	255	255	255	255	254.834	250.966	186.285	88.52	29.998	22.189	29.936	27.406	17.253	7.27	0
Figure 2g-mock, fluorescence density
	pixel distance	0	0.00333	0.00667	0.01	0.01333	0.01667	0.02	0.02333	0.02667	0.03	0.03333	0.03667	0.04	0.04333	0.04667	0.05	0.05333	0.05667	0.06	0.06333	0.06667	0.07	0.07333	0.07667	0.08	0.08333	0.08667	0.09	0.09333	0.09667	0.1	0.10333	0.10667	0.11	0.11333	0.11667	0.12	0.12333	0.12667	0.13	0.13333	0.13667	0.14	0.14333	0.14667	0.15	0.15333	0.15667
	FM4-64	98	99.4107	102.179	105.508	107.674	109.019	111.158	112.75	114	114	114.929	115.415	115.5	115.281	115.5	115.357	114.429	113.143	112.429	110.856	108.429	106.875	104.964	103.554	101.714	99.3393	96.3929	94.1786	92.5	91.0893	89.4286	88.1429	85.1429	82.2321	79.9796	76.8125	74.5714	72.8036	71.3929	69.9821	68.5714	68	67.75	66.3393	64.9286	64.0714	63.4286	62.8048
	DON5-FAM	58	59.411	61.357	63.557	65.673	66.839	67.607	68.375	69.265	69.981	71.107	72.446	73.429	74.964	75.75	77.369	80.143	83.036	84.643	86.179	87.357	88.75	90.77	93.643	96.286	98.589	100.893	103.458	106.5	108.536	110.071	111.607	114.286	116.893	119.179	122.125	125.071	127.607	129.964	132.911	135.143	136.482	137.25	138.018	138.847	139	139	138.911
Figure 2g-TyrA23, fluorescence density
	pixel distance	0	0.003333	0.006667	0.01	0.013333	0.016667	0.02	0.023333	0.026667	0.03	0.033333	0.036667	0.04	0.043333	0.046667	0.05	0.053333	0.056667	0.06	0.063333	0.066667	0.07	0.073333	0.076667	0.08	0.083333	0.086667	0.09	0.093333	0.096667	0.1	0.103333	0.106667	0.11	0.113333	0.116667	0.12	0.123333	0.126667	0.13	0.133333	0.136667	0.14	0.143333	0.146667	0.15	0.153333	0.156667
	FM4-64	131.328	137.833	145.96	155.464	163.938	170.238	174.318	176.905	180.269	183.696	187.58	190.168	190.099	189.69	188.104	185.085	182.275	180.323	177.496	171.921	164.672	156.497	147.704	139.84	133.266	124.496	113.026	101.016	91.129	81.531	72.157	62.182	53.592	44.836	35.759	26.759	19.606	15.445	13.172	9.901	6.727	6.272	8.083	11.369	13.232	16.481	19.127	21.062
	DON5-FAM	66.3461	64.3488	63	63	63	62.6797	62.3189	63.3176	64.6325	66.6298	68	68.3122	69.3109	70.3095	71.9246	74.6137	76.3055	77	77.3073	78.2921	78.9437	78.9188	78.5963	77.6115	76.6591	75.5786	75.232	74.8965	72.5958	71.5808	70.0822	69.9128	69.0275	67.1613	65.6043	64.5692	64.5443	64.5193	64.4943	65.0189	66.5963	67	67.0497	67.6181	69.2681	70.6187	72.4818	73
Figure 2g-BFA, fluorescence density
	pixel distance	0	0.00333	0.00667	0.01	0.01333	0.01667	0.02	0.02333	0.02667	0.03	0.03333	0.03667	0.04	0.04333	0.04667	0.05	0.05333	0.05667	0.06	0.06333	0.06667	0.07	0.07333	0.07667	0.08	0.08333	0.08667	0.09	0.09333	0.09667	0.1	0.10333	0.10667	0.11	0.11333	0.11667	0.12	0.12333	0.12667	0.13	0.13333	0.13667	0.14	0.14333	0.14667	0.15	0.15333	0.15667
	FM4-64	95	95	95	95	95	95.158	96.184	97.023	97.423	98.412	98.776	100.698	101.105	102.088	103.032	103.225	104	104	104	103.948	103	102.963	101.971	100.979	99.986	98.988	97.003	95.018	93.033	91.048	90.032	88.079	86.094	85.055	84.062	83.07	81.155	79.17	78.083	76.067	73.958	72.734	71.618	70.501	69.385	67.414	67	66.161
	DON5-FAM	61.8038	60.8114	59.819	58.8266	57.8342	56.6837	54.8891	54.0208	53.2488	53	52.8241	51.6599	51.679	50.8107	50.0029	50.074	49.2802	49.3373	48.5563	49	49	49.0329	49.9755	49.8515	49.7137	48.6034	48.4793	48.0032	47.0166	46.0242	44.9981	43.7576	42.5171	41.2766	40.9738	39.7956	37.6325	36.3146	34.1853	33.88	32.1879	31.1154	30.5567	30.0484	28.4888	28.0178	26.3069	26
Figure 2g-Wm, fluorescence density
	pixel distance	0	0.00333	0.00667	0.01	0.01333	0.01667	0.02	0.02333	0.02667	0.03	0.03333	0.03667	0.04	0.04333	0.04667	0.05	0.05333	0.05667	0.06	0.06333	0.06667	0.07	0.07333	0.07667	0.08	0.08333	0.08667	0.09	0.09333	0.09667	0.1	0.10333	0.10667	0.11	0.11333	0.11667	0.12	0.12333	0.12667	0.13	0.13333	0.13667	0.14	0.14333	0.14667	0.15	0.15333	0.15667
	FM4-64	167	170.97	176	181.09	185.12	190	195	199.422	202.482	205.271	208.301	211.331	212	211.608	211.578	211.096	210.036	208.488	207.458	204.855	203.795	202.735	201.675	200.307	199.277	199.247	198	195	192	190	186	181	178	175	172.024	168	163	159.886	156.855	150.825	145	140.765	137	131.705	127	125	123	119
	DON5-FAM	64	64.0301	64.0602	64.0904	64.1205	64.1506	64.1807	64	63.241	63.2711	63.3012	63.6627	64.7229	65.1747	65.2651	66.8072	67.4458	67.5361	66.6265	65.7169	64.8072	63.8976	63.6506	60.7711	59.8916	58.259	56.9157	55.4398	53.5301	52.6205	50.8072	50.8675	50.9277	51.994	52.0723	53.1627	55.253	57.2289	58.1446	58.1747	58.2048	58.2349	57.5301	56.5904	55.6506	54.7108	53.7711	53.4157
		Fig. 2a				Fig. 2b			Fig. 2d			Fig. 2e			Fig. 2f
			Rp	Rs		Rp	Rs		Rp	Rs		Rp	Rs		Rp	Rs
			0.55	0.54		0.79	0.65		0.4	0.53		0.79	0.83		0.44	0.22
			0.9	0.79		0.91	0.92		0.52	0.74		0.8	0.77		0.69	0.47
			0.84	0.76		0.87	0.9		0.77	0.74		0.78	0.8		0.71	0.73
		Average	0.763333	0.696667		0.856667	0.823333		0.563333	0.67		0.79	0.8		0.613333	0.473333
		SD	0.187172	0.136504		0.061101	0.150444		0.188768	0.121244		0.01	0.03		0.150444	0.255016
[truncated: 451 more columns]

## Sheet: Figure 3
Figure 3a, fluorescence density
	pixel distance	0	0.006667	0.013333	0.02	0.026667	0.033333	0.04	0.046667	0.053333	0.06	0.066667	0.073333	0.08	0.086667	0.093333	0.1	0.106667	0.113333	0.12	0.126667	0.133333	0.14	0.146667	0.153333	0.16	0.166667	0.173333	0.18	0.186667	0.193333	0.2	0.206667	0.213333	0.22	0.226667	0.233333	0.24	0.246667
	AtALA7-RFP	37	25.026	21.241	25.784	39.378	55.48	71.858	85.196	93.904	97.484	100.493	115.025	138.657	166.188	190.641	205.133	206.294	205.794	206.667	209.559	209.346	209.039	210.462	218.785	230.541	237.514	236.931	223.333	196.954	157.416	106.408	67.226	46.614	41.054	41.541	40.461	35.047	28
	CIAFITC	17	20.797	25.296	30.507	37.232	46.004	56.838	69.156	86.031	105.278	121.153	132.934	140.271	144.432	148.496	154.958	164.226	175.743	191.022	210.725	229.227	243.14	250.042	247.801	240.051	226.568	205.776	174.694	139.73	103.903	73.064	52.143	38.761	28.751	24.605	21.54	19.493	19
Figure 3b-180', fluorescence density
	pixel distance	0	0.0066667	0.0133333	0.02	0.0266667	0.0333333	0.04	0.0466667	0.0533333	0.06	0.0666667	0.0733333	0.08
	FM4-64	236.804	213.224	171.805	141.094	105.743	78.796	73.872	71.76	75.45	103.587	157.592	196.788	185.112
	CIAFITC	153.616	190.841	217.952	223.062	227.187	226.203	228.925	228.686	226.389	220.19	211.825	193.515	160.393
Figure 3b-183', fluorescence density
	pixel distance	0	0.0066667	0.0133333	0.02	0.0266667	0.0333333	0.04	0.0466667	0.0533333	0.06	0.0666667	0.0733333	0.08	0.0866667	0.0933333	0.1
	FM4-64	255	242.469	196.43	140.188	102.669	80.02	66.41	52.364	49.422	59.795	57.821	57.874	70.641	100.914	145.773	152.702
	CIAFITC	149.077	164.89	173.058	188.963	203.841	203.263	190.84	184.516	192.622	205.663	199.244	185.671	175.635	147.658	111.547	78.95
Figure 3b-201', fluorescence density
	pixel distance	0	0.006667	0.013333	0.02	0.026667	0.033333	0.04	0.046667	0.053333	0.06	0.066667	0.073333	0.08	0.086667	0.093333	0.1	0.106667	0.113333	0.12	0.126667	0.133333	0.14	0.146667	0.153333	0.16	0.166667	0.173333	0.18	0.186667	0.193333	0.2	0.206667	0.213333	0.22	0.226667	0.233333	0.24	0.246667	0.253333	0.26	0.266667	0.273333	0.28	0.286667	0.293333	0.3	0.306667	0.313333
	FM4-64	53	66.3229	88.5855	98.2495	89.3882	77.2293	73.6462	71.6297	68.4713	67.0063	69.3762	70.9331	70.396	70.2604	71.2648	71.7765	70.1543	68.3284	65.9325	63.2719	64.4783	73.1547	95.1838	120.581	126.02	103.003	75.1965	60.527	55.7419	59.5557	69.5988	81.6026	89.6146	88.4215	82.2537	77.4023	74.7387	73.1583	73.2051	76.2035	79.8336	78.5398	72.8148	67.4008	63.3253	61.6154	61.3164	61.1261
	CIAFITC	10	17.2808	30.7163	48.1387	63.3781	74.5614	78.1052	81.8034	90.5274	98.4129	101.835	99.9878	98.9607	98.9054	96.3452	91.6608	87.8615	86.111	82.2861	75.5372	66.252	59.1756	48.6578	38.1947	31.5322	30.709	34.0913	38.3482	42.1235	44.1056	51.2515	66.3778	84.0904	96.0084	101.324	102.194	100.671	100.338	99.9845	95.4559	87.8354	80.5077	74.9199	73.1135	74.3442	73.1333	66.4976	57.7823
Figure 3c, fluorescence density
	pixel distance	0	0.006667	0.013333	0.02	0.026667	0.033333	0.04	0.046667	0.053333	0.06	0.066667	0.073333	0.08	0.086667	0.093333	0.1	0.106667	0.113333	0.12	0.126667	0.133333	0.14	0.146667	0.153333	0.16	0.166667	0.173333	0.18	0.186667	0.193333	0.2	0.206667	0.213333	0.22	0.226667	0.233333	0.24	0.246667	0.253333	0.26	0.266667	0.273333	0.28	0.286667	0.293333	0.3	0.306667	0.313333
	γ-Tip-RFP	86	109.475	137.004	193.908	250.184	252.008	225.228	146.497	64.18	18.996	11.666	8.268	2.974	0.219	0	0	0	0	0	0	0	0	0	0	0	0	0	0	0	0	0	0	0	0	0	0	0	0	0	0	0	0	0	0	0	0	0	0
	CIAFITC	8	3.25	0.333	0.158	1.5	10.03	20.362	27.63	27.762	52.489	66.357	70.055	49.99	67.95	67.711	80.428	95.937	102.806	97.183	82.356	90.711	83.255	82.28	110.533	101.907	91.952	67.549	80.452	77.921	72.688	82.241	88.877	71.748	75.006	95.41	105.453	83.307	79.5	84.286	82.284	92.378	89.447	76.069	83.092	84.481	85.158	93.237	76.758
Figure 3d-mock, fluorescence density
	pixel distance	0	0.006667	0.013333	0.02	0.026667	0.033333	0.04	0.046667	0.053333	0.06	0.066667	0.073333	0.08	0.086667	0.093333	0.1	0.106667	0.113333	0.12	0.126667	0.133333	0.14	0.146667	0.153333	0.16	0.166667	0.173333	0.18	0.186667	0.193333	0.2	0.206667	0.213333	0.22	0.226667	0.233333	0.24	0.246667	0.253333	0.26	0.266667	0.273333	0.28	0.286667	0.293333	0.3	0.306667	0.313333
	FM4-64	122	136.179	151.579	165.943	167.15	147.338	114.174	91.889	87.921	85.984	77.338	71.812	74.509	82.722	80.881	77.158	91.654	115.243	122.404	108.251	86.554	70.939	64.112	64.33	65.916	57.556	44.262	40.312	49.767	57.431	60.485	59.884	57.384	56.974	54.305	47.683	42.722	44.311	47.568	46.291	43.535	45.166	44.56	39.386	33.473	34.424	36.716	38.904
	CIAFITC	58	65.8119	67.8243	68	68.3363	69.2652	68.1652	61.5609	53.4887	52.8133	57.9449	63.1372	66.0858	70.0643	74.9246	82.2477	89.8822	95.5307	102.684	107.12	111.27	116.416	120.55	121.188	120	119.958	119.475	119.21	120	120	115.423	115.245	116.684	119.279	123.438	124.663	124.637	126.919	128.591	126.545	123.356	119.528	117.53	119.055	122.214	120.812	118.066	119.323
Figure 3d-TyrA23, fluorescence density
	pixel distance	0	0.006667	0.013333	0.02	0.026667	0.033333	0.04	0.046667	0.053333	0.06	0.066667	0.073333	0.08	0.086667	0.093333	0.1	0.106667	0.113333	0.12	0.126667	0.133333	0.14	0.146667	0.153333	0.16	0.166667	0.173333	0.18	0.186667	0.193333	0.2	0.206667	0.213333	0.22	0.226667	0.233333	0.24	0.246667	0.253333	0.26	0.266667	0.273333	0.28	0.286667	0.293333	0.3	0.306667	0.313333
	FM4-64	224.75	198.625	166.388	130.786	105.952	93.657	83.648	70.417	58.137	54.017	52.85	48.996	43.598	42.065	43.397	45.69	46.811	46.977	46.705	46.25	46.914	48.652	49.868	47.369	42.637	36.059	30.959	28.319	28.766	31.807	34.949	35.763	34.389	29.6	23.8	20.447	19.049	20.211	22.95	25.328	26.972	25.516	22.768	20.045	17.399	17	17.765	18.518
	CIAFITC	71.5	71.3719	72.6737	73.5539	70.6105	65.2632	60.2411	56.5211	56.4389	60.3827	64.5609	66.5758	63.4765	58.3747	54.6532	53.6842	57.2741	62.5958	65.4422	63.9	58.1614	52.5909	48.1729	44.1161	41.0468	39.6517	37.4789	35.2474	34.2548	33.6616	31.8463	28.3526	26.6589	26.0263	26.9211	29.383	33.0835	34.8018	33.85	32.4141	31	31	31.1368	32.0211	30.3	28.1988	26.6284	26
Figure 3d-BFA, fluorescence density
	pixel distance	0	0.006667	0.013333	0.02	0.026667	0.033333	0.04	0.046667	0.053333	0.06	0.066667	0.073333	0.08	0.086667	0.093333	0.1	0.106667	0.113333	0.12	0.126667	0.133333	0.14	0.146667	0.153333	0.16	0.166667	0.173333	0.18	0.186667	0.193333	0.2	0.206667	0.213333	0.22	0.226667	0.233333	0.24	0.246667	0.253333	0.26	0.266667	0.273333	0.28	0.286667	0.293333	0.3	0.306667	0.313333
	FM4-64	98.25	98.219	92.32	85.819	80.504	71.116	61.143	58.773	59.085	57.274	53.485	54.439	61.196	64.132	63.896	65.898	77.279	103.293	136.193	156.412	169.982	186.414	198.471	209.562	214.481	205.536	193.412	181.408	174.877	178.8	187.515	197.89	215.981	219.574	218.992	201.401	174.042	151.926	129.278	100.308	74.52	61.124	51.407	50.965	44.028	50.341	54.498	51.093
	CIAFITC	37.75	41.003	24.901	29.165	23.504	10.839	7.685	21.579	17.144	26.598	42.623	41.639	36.71	26.68	17.277	10.613	6.907	5.046	4.972	9.37	10.67	11.663	13.198	18.639	16.933	13.772	26.389	35.73	24.009	24.674	31.978	33.514	16.157	17.532	40.753	44.926	41.244	50.687	41.382	26.082	35.763	57.303	46.304	30.636	28.249	42.983	71.984	81.123
Figure 3d-Wm, fluorescence density
	pixel distance	0	0.00333	0.00667	0.01	0.01333	0.01667	0.02	0.02333	0.02667	0.03	0.03333	0.03667	0.04	0.04333	0.04667	0.05	0.05333	0.05667	0.06	0.06333	0.06667	0.07	0.07333	0.07667	0.08	0.08333	0.08667	0.09	0.09333	0.09667	0.1	0.10333	0.10667	0.11	0.11333	0.11667	0.12	0.12333	0.12667	0.13	0.13333	0.13667	0.14	0.14333	0.14667	0.15	0.15333	0.15667
	FM4-64	149.75	154.126	158.537	164.266	170.103	174.584	177.561	182.404	188.628	193.062	196.641	200.315	203.741	205.059	205.699	205.324	203.581	199.996	194.162	188.383	183.397	176.842	169.641	162.651	156.189	150.605	143.302	137.201	132.03	126.829	122.016	117.527	112.375	106.522	102.414	99.274	95.164	90.632	85.265	80.575	77.593	73.001	69.349	67.548	66.149	64.173	62.649	61.992
	CIAFITC	159.75	159.036	155.983	150.673	145.512	140.121	133.608	125	114.848	107.093	98.658	91.393	84.859	78.925	74.609	73	74.043	75.295	78.014	81.847	86.516	92.292	97.707	101.222	104.569	106.968	107.928	107.366	105.629	103.638	102.71	100.819	99.121	97.636	97.591	98.75	99.539	100.685	102.601	103.854	106.214	106.802	105.913	103.97	101.578	98.601	94.406	87.721
Figure 3e, fluorescence density
	pixel distance	0	0.006667	0.013333	0.02	0.026667	0.033333	0.04	0.046667	0.053333	0.06	0.066667	0.073333	0.08	0.086667	0.093333	0.1	0.106667	0.113333	0.12	0.126667	0.133333	0.14	0.146667	0.153333	0.16	0.166667	0.173333	0.18	0.186667	0.193333	0.2	0.206667	0.213333	0.22
	FM4-64	106	244.926	254.733	247.233	179.865	110.43	46.752	32.933	30.653	27.378	23.402	19.25	19.174	16.808	15.738	14.147	12.212	11.604	12.43	13.355	17.763	19.322	21.667	23.367	27.438	109.61	213.895	252.056	254.306	224.447	122.818	35.859	11.548	8.75
	AtALA7-eGFP	72	187.707	240.16	211.155	123.168	66.948	33.198	19.49	29.904	20.921	16.705	20.167	20.785	17.643	15.287	14.223	11.545	13.078	12.339	6.846	9.678	15.952	12.667	8.679	9.884	53.953	168.405	236.603	245.901	175.492	60.43	8.15	5.647	8.5
Figure 3f, fluorescence density
	pixel distance	0	0.006667	0.013333	0.02	0.026667	0.033333	0.04	0.046667	0.053333	0.06	0.066667	0.073333	0.08	0.086667	0.093333	0.1	0.106667	0.113333	0.12	0.126667	0.133333	0.14	0.146667	0.153333	0.16
	RFP-RabA1d	29.25	76.191	81.708	67.629	111.312	154.987	162.078	179.862	180.444	186.41	211.552	214.694	210.875	218.062	226.399	227.008	221.5	212.046	196.672	151.827	103.028	91.465	122.061	95.074	45
	AtALA7-eGFP	22	21.789	24.547	30.527	43.104	52.017	81.047	124.371	144.556	143.805	156.818	172.512	152.938	148.103	169.429	177.691	147.472	140.633	152.906	105.165	69.278	52.039	38.012	26.306	23
Figure 3g, fluorescence density
	pixel distance	0	0.006667	0.013333	0.02	0.026667	0.033333	0.04	0.046667	0.053333	0.06	0.066667	0.073333	0.08	0.086667	0.093333	0.1	0.106667	0.113333	0.12	0.126667	0.133333	0.14	0.146667	0.153333	0.16	0.166667	0.173333	0.18
	RFP-RabF2a	0	59.543	187.869	255	255	243.2	176.343	58.847	0	0	0.111	0.537	1.123	2.487	2.218	0.648	0	0.24	1.667	1.704	1.692	30.086	165.219	238.737	246.985	190.263	51.837	1
	AtALA7-eGFP	1.25	8.857	57.148	142.123	197.716	190.409	114.093	24.66	0	0.889	1.668	0.915	0.722	1.378	4.245	6.809	4.421	1.056	0.139	0.876	1.759	18.432	80.588	148.929	147.475	81.645	21.581	2.5
	Fig. 3a				Fig. 3e			Fig. 3f			Fig. 3g
		Rp	Rs		Rp	Rs		Rp	Rs		Rp	Rs
		0.84	0.83		0.81	0.88		0.69	0.56		0.62	0.43
		0.74	0.76		0.5	0.72		0.85	0.85		0.81	0.94
		0.9	0.88		0.49	0.45		0.89	0.7		0.85	0.32
	Average	0.826667	0.823333		0.6	0.683333		0.81	0.703333		0.76	0.563333
	SD	0.080829	0.0602771		0.181934	0.217332		0.10583	0.145029		0.122882	0.330807
[truncated: 515 more columns]

## Sheet: Figure 4
Figure 4b, root length
		MS + CIA						Orignial data	MS						MS + CIA
		rep1	rep2	rep3	Average	SD	p-value(unpaired T-Test vs WT value)		WT	ala7	ala7-24	OE-9	OE-12		WT	ala7	ala7-24	OE-9	OE-12			MS										MS + CIA
	WT	3.54444	3.67778	3.83333	3.68519	0.144587			5.9	6.3	6.4	6.5	5.7		3.6	2.6	2.7	4.4	4.3			Multiple comparisons									Multiple comparisons
	ala7	2.62222	2.54444	2.56667	2.57778	0.0400617	0.0002		8	7.2	6	6.3	5.8		3.4	2.8	2.3	4.7	4.6			VAR00002 Tukey HSD									VAR00003 Tukey HSD
	ala7-24	2.63333	2.58889	2.41111	2.54444	0.117589	0.0004		5.4	7.4	6.8	6.1	5.6		3.3	2.7	2.7	4.6	4.9			(I) pu	(J) pu	Mean difference (I-J)	Standard error	Significance	95% confidence interval				(I) pu	(J) pu	Mean difference (I-J)	Standard error	Significance	95% confidence interval
	OE-9	4.68889	4.81111	4.96667	4.82222	0.139222	0.0006		5.8	5.8	5.9	6.8	5.8		3.3	2.4	2.6	5	4.4								lower limit	upper limit								lower limit	upper limit
	OE-12	4.72222	4.92222	5.06667	4.9037	0.172967	0.0007		6.4	6.1	5.8	7	6.3		3.7	2.5	2.8	4.8	5.2			ala7	ala7-24	0.0222222	0.142958	0.999867	-0.373261	0.417705			ala7	ala7-24	0.0333333	0.0596462	0.980653	-0.131674	0.198341
									6.8	6	6.2	5.1	5.4		3.6	3.1	2.7	4.5	4.8				OE-12	0.107407	0.142958	0.94377	-0.288076	0.502891				OE-12	-2.32593	0.0596462	5.24247e-13	-2.49093	-2.16092
									6.6	6.7	6.9	6	6.6		3.4	2.6	2.6	4.5	4.9				OE-9	0.0259259	0.142958	0.999755	-0.369557	0.421409				OE-9	-2.24444	0.0596462	5.24247e-13	-2.40945	-2.07944
									6.2	6.4	7.1	7.3	6.2		3.9	2.5	2.8	4.6	4.8				WT	-0.162963	0.142958	0.78501	-0.558446	0.23252				WT	-1.10741	0.0596462	5.24247e-13	-1.27241	-0.9424
									6.4	5.3	6.2	5.9	6.4		3.7	2.4	2.5	5.1	4.6			ala7-24	ala7	-0.0222222	0.142958	0.999867	-0.417705	0.373261			ala7-24	ala7	-0.0333333	0.0596462	0.980653	-0.198341	0.131674
									6.1	6.8	5.9	6.8	5.8		3.6	2.7	2.7	5	5.1				OE-12	0.0851852	0.142958	0.975489	-0.310298	0.480668				OE-12	-2.35926	0.0596462	5.24247e-13	-2.52427	-2.19425
									7.1	6.1	6.1	5.9	6.1		3.4	2.6	2.8	4.8	4.9				OE-9	0.0037037	0.142958	1	-0.391779	0.399187				OE-9	-2.27778	0.0596462	5.24247e-13	-2.44279	-2.11277
									5.4	7.2	6.6	7.1	6.3		3.7	2.6	2.4	4.6	5.2				WT	-0.185185	0.142958	0.694522	-0.580668	0.210298				WT	-1.14074	0.0596462	5.24247e-13	-1.30575	-0.975733
									7.5	5.9	5.9	6.2	6.3		3.9	2.8	2.6	4.9	4.7			OE-12	ala7	-0.107407	0.142958	0.94377	-0.502891	0.288076			OE-12	ala7	2.32593	0.0596462	5.24247e-13	2.16092	2.49093
									6.3	6.3	6.2	6.8	6.8		3.7	2.3	2.7	4.8	4.8				ala7-24	-0.0851852	0.142958	0.975489	-0.480668	0.310298				ala7-24	2.35926	0.0596462	5.24247e-13	2.19425	2.52427
									7.3	5.8	6.1	7	7.1		3.6	2.5	2.5	4.9	4.7				OE-9	-0.0814815	0.142958	0.97919	-0.476965	0.314002				OE-9	0.0814815	0.0596462	0.650368	-0.083526	0.246489
									7.2	5.8	6.6	6.2	6.9		3.8	2.7	2.3	5	4.7				WT	-0.27037	0.142958	0.327209	-0.665854	0.125113				WT	1.21852	0.0596462	5.24247e-13	1.05351	1.38353
									5.7	6.2	6.4	5.8	5.6		3.9	2.3	2.5	4.7	5.2			OE-9	ala7	-0.0259259	0.142958	0.999755	-0.421409	0.369557			OE-9	ala7	2.24444	0.0596462	5.24247e-13	2.07944	2.40945
									7.5	6.5	5.8	5.9	6.2		3.5	2.4	2.8	4.6	5				ala7-24	-0.0037037	0.142958	1	-0.399187	0.391779				ala7-24	2.27778	0.0596462	5.24247e-13	2.11277	2.44279
									7.1	6.1	6.7	6.2	5.8		3.8	2.5	2.7	4.8	4.8				OE-12	0.0814815	0.142958	0.97919	-0.314002	0.476965				OE-12	-0.0814815	0.0596462	0.650368	-0.246489	0.083526
									6.3	7.1	5.4	6.8	6.3		3.8	2.2	2.3	5.1	4.9				WT	-0.188889	0.142958	0.678501	-0.584372	0.206594				WT	1.13704	0.0596462	5.24247e-13	0.97203	1.30204
									6.4	5.8	6.8	5.6	6.1		4.2	2.5	2.6	4.8	5.1			WT	ala7	0.162963	0.142958	0.78501	-0.23252	0.558446			WT	ala7	1.10741	0.0596462	5.24247e-13	0.9424	1.27241
									6.2	6.4	6.3	5.8	5.9		3.7	2.6	2.2	4.8	4.8				ala7-24	0.185185	0.142958	0.694522	-0.210298	0.580668				ala7-24	1.14074	0.0596462	5.24247e-13	0.975733	1.30575
									5.9	5.5	7.1	6	6.2		3.9	2.8	2.3	5.1	4.9				OE-12	0.27037	0.142958	0.327209	-0.125113	0.665854				OE-12	-1.21852	0.0596462	5.24247e-13	-1.38353	-1.05351
									5.7	6.8	6.2	6.4	6.9		3.8	2.5	2.3	5	5.3				OE-9	0.188889	0.142958	0.678501	-0.206594	0.584372				OE-9	-1.13704	0.0596462	5.24247e-13	-1.30204	-0.97203
									6.6	6.3	5.9	6.1	6.3		3.8	2.6	2.4	4.9	5.1
									6.7	6	6.2	6	6.2		3.6	2.8	2.7	5.2	5.4
									6.1	6.4	6.1	5.9	6.7		3.9	2.6	2.2	5	5.3
								Average	6.46667	6.3037	6.28148	6.27778	6.1963		3.68519	2.57778	2.54444	4.82222	4.9037
								SD	0.671966	0.530226	0.425203	0.522813	0.438951		0.212501	0.190815	0.198714	0.21183	0.272427
Figure 4c, bleached leaves (%)
		MS + CIA						Orignial data	MS						MS + CIA								MS									MS + CIA
		rep1	rep2	rep3	Average	SD	p-value(unpaired T-Test vs WT value)		WT	ala7	ala7-24	OE-9	OE-12		WT	ala7	ala7-24	OE-9	OE-12			Multiple comparisons									Multiple comparisons
	WT	44.1757	59.7138	50.2694	51.3863	7.82904			0	0	8.33333	0	0		45.4545	90	100	30.7692	27.2727			VAR00002 Tukey HSD									VAR00003 Tukey HSD
	ala7	87.7104	87.9668	94.7082	90.1285	3.96821	0.0016		7.14286	7.69231	0	7.14286	0		44.4444	100	90.9091	21.4286	33.3333			(I) pu	(J) pu	Mean difference (I-J)	Standard error	Significance	95% confidence interval				(I) pu	(J) pu	Mean difference (I-J)	Standard error	Significance	95% confidence interval
	ala7-24	85.7464	87.3625	87.2783	86.7957	0.909766	0.0015		0	0	7.69231	8.33333	8.33333		50	90	75	16.6667	21.4286								lower limit	upper limit								lower limit	upper limit
	OE-9	24.9269	24.2609	26.2349	25.1409	1.00422	0.0045		6.66667	7.14286	7.69231	0	0		41.6667	91.6667	91.6667	18.1818	23.0769			ala7	ala7-24	-0.41625	1.07985	0.995269	-3.40358	2.57108			ala7	ala7-24	3.33276	2.27816	0.588315	-2.96964	9.63516
	OE-12	28.454	28.9285	29.0275	28.8033	0.30656	0.0075		0	7.69231	0	6.66667	7.69231		38.4615	80	90.9091	33.3333	27.2727				OE-12	-0.313822	1.07985	0.998424	-3.30115	2.67351				OE-12	61.3252	2.27816	5.24247e-13	55.0228	67.6276
									7.14286	0	7.14286	0	0		42.8571	90.9091	77.7778	38.4615	33.3333				OE-9	-0.496294	1.07985	0.990719	-3.48362	2.49104				OE-9	64.9876	2.27816	5.24247e-13	58.6852	71.29
									7.14286	7.14286	7.14286	8.33333	0		40	75	81.8182	23.0769	21.4286				WT	-0.754061	1.07985	0.95653	-3.74139	2.23327				WT	38.7422	2.27816	5.24247e-13	32.4398	45.0446
									7.69231	0	0	7.14286	7.69231		36.3636	81.8182	90.9091	33.3333	41.6667			ala7-24	ala7	0.41625	1.07985	0.995269	-2.57108	3.40358			ala7-24	ala7	-3.33276	2.27816	0.588315	-9.63516	2.96964
									0	0	7.69231	7.14286	8.33333		58.3333	90	72.7273	9.09091	27.2727				OE-12	0.102428	1.07985	0.999981	-2.8849	3.08976				OE-12	57.9924	2.27816	5.24247e-13	51.69	64.2948
									8.33333	7.69231	0	0	0		63.6364	72.7273	80	33.3333	33.3333				OE-9	-0.0800434	1.07985	0.999993	-3.06737	2.90729				OE-9	61.6548	2.27816	5.24247e-13	55.3524	67.9572
									8.33333	0	7.14286	7.14286	8.33333		58.3333	83.3333	91.6667	23.0769	30.7692				WT	-0.33781	1.07985	0.997898	-3.32514	2.64952				WT	35.4094	2.27816	5.24247e-13	29.107	41.7118
									8.33333	7.69231	8.33333	8.33333	7.14286		63.6364	90	75	16.6667	41.6667			OE-12	ala7	0.313822	1.07985	0.998424	-2.67351	3.30115			OE-12	ala7	-61.3252	2.27816	5.24247e-13	-67.6276	-55.0228
									0	0	7.69231	0	6.66667		50	100	90.9091	27.2727	21.4286				ala7-24	-0.102428	1.07985	0.999981	-3.08976	2.8849				ala7-24	-57.9924	2.27816	5.24247e-13	-64.2948	-51.69
									7.69231	7.14286	0	7.69231	7.14286		72.7273	80	100	18.1818	27.2727				OE-9	-0.182472	1.07985	0.999815	-3.1698	2.80486				OE-9	3.66239	2.27816	0.495274	-2.64001	9.96479
									0	0	7.14286	0	0		60	91.6667	100	14.2857	33.3333				WT	-0.440239	1.07985	0.99413	-3.42757	2.54709				WT	-22.583	2.27816	5.24247e-13	-28.8854	-16.2806
									7.14286	7.69231	0	7.69231	7.69231		54.5455	90	77.7778	33.3333	9.09091			OE-9	ala7	0.496294	1.07985	0.990719	-2.49104	3.48362			OE-9	ala7	-64.9876	2.27816	5.24247e-13	-71.29	-58.6852
									0	0	14.2857	0	8.33333		60	91.6667	80	30.7692	25				ala7-24	0.0800434	1.07985	0.999993	-2.90729	3.06737				ala7-24	-61.6548	2.27816	5.24247e-13	-67.9572	-55.3524
									7.69231	7.69231	0	8.33333	0		54.5455	92.3077	90.9091	21.4286	38.4615				OE-12	0.182472	1.07985	0.999815	-2.80486	3.1698				OE-12	-3.66239	2.27816	0.495274	-9.96479	2.64001
									7.69231	8.33333	0	0	7.69231		53.8462	90	77.7778	9.09091	21.4286				WT	-0.257767	1.07985	0.999273	-3.2451	2.72956				WT	-26.2454	2.27816	5.24247e-13	-32.5478	-19.943
									7.69231	0	7.69231	0	8.33333		63.6364	90.9091	100	25	30.7692			WT	ala7	0.754061	1.07985	0.95653	-2.23327	3.74139			WT	ala7	-38.7422	2.27816	5.24247e-13	-45.0446	-32.4398
									0	7.69231	0	8.33333	0		60	100	90.9091	16.6667	27.2727				ala7-24	0.33781	1.07985	0.997898	-2.64952	3.32514				ala7-24	-35.4094	2.27816	5.24247e-13	-41.7118	-29.107
									7.69231	0	7.14286	0	8.33333		63.6364	100	80	30.7692	33.3333				OE-12	0.440239	1.07985	0.99413	-2.54709	3.42757				OE-12	22.583	2.27816	5.24247e-13	16.2806	28.8854
									0	8.33333	0	8.33333	0		41.6667	90.9091	90.9091	36.3636	30.7692				OE-9	0.257767	1.07985	0.999273	-2.72956	3.2451				OE-9	26.2454	2.27816	5.24247e-13	19.943	32.5478
									6.66667	0	7.14286	7.69231	7.14286		36.3636	100	91.6667	38.4615	28.5714
									0	7.69231	0	0	0		46.1538	91.6667	80	33.3333	25
									7.69231	9.09091	7.69231	6.66667	8.33333		45.4545	100	90.9091	25	30.7692
									8.33333	0	0	7.14286	0		41.6667	88.8889	83.3333	21.4286	33.3333
								Average	4.7809	4.02684	4.44309	4.52313	4.34066		51.3863	90.1285	86.7957	25.1409	28.8033
								SD	3.76119	3.97178	4.25674	3.85201	3.97873		10.1049	7.4793	8.42526	8.57372	6.91268
Figure 4e, CIAFITC fluorescence		rep1	rep2	rep3	Average	SD	p-value(unpaired T-Test vs WT value)			WT	ala7	ala7-24	OE-9	OE-12			Multiple comparisons
	WT	0.546431	0.516641	0.629382	0.564152	0.0584222				0.67821	0.271884	0.08842	1.55377	1.06887			VAR00002 Tukey HSD
	ala7	0.129148	0.0496861	0.044336	0.0743899	0.0474971	0.0004			0.47819	0.124528	0.14548	1.28134	1.33678			(I) pu	(J) pu	Mean difference (I-J)	Standard error	Significance	95% confidence interval
	ala7-24	0.135607	0.0738199	0.0505452	0.0866573	0.0439599	0.0003			0.82568	0.10379	0.040898	0.965043	1.50445								lower limit	upper limit
	OE-9	1.26209	1.28564	1.17757	1.24176	0.0568282	0.0001			0.32272	0.132163	0.05163	1.76662	1.61844			ala7	ala7-24	-0.012	0.06713	0.999767	-0.19868	0.17468
	OE-12	1.41623	1.31849	1.29699	1.3439	0.0635505	0.0001			0.5657	0.102884	0.18842	1.20033	1.53333				OE-12	-1.2685	0.06713	5.20028e-13	-1.45518	-1.08182
										0.55374	0.127146	0.17136	1.01318	1.3184				OE-9	-1.167	0.06713	5.20028e-13	-1.35368	-0.98032
										0.40078	0.0416394	0.26304	1.05433	1.53333				WT	-0.49	0.06713	8.73462e-10	-0.67668	-0.30332
										0.22023	0.0483304	0.084334	0.819043	1.42643			ala7-24	ala7	0.012	0.06713	0.999767	-0.17468	0.19868
										0.505656	0.0398068	0.1068	1.73604	1.68997				OE-12	-1.2565	0.06713	5.20028e-13	-1.44318	-1.06982
										0.6207	0.0358842	0.0567842	1.24533	1.53254				OE-9	-1.155	0.06713	5.20028e-13	-1.34168	-0.96832
										0.41123	0.0277596	0.037896	1.04918	0.914448				WT	-0.478	0.06713	2.03825e-09	-0.66468	-0.29132
										0.95617	0.035545	0.05745	1.66505	1.54448			OE-12	ala7	1.2685	0.06713	5.20028e-13	1.08182	1.45518
										0.39974	0.0751932	0.119032	1.35076	1.07888				ala7-24	1.2565	0.06713	5.20028e-13	1.06982	1.44318
										0.50276	0.0852832	0.0544432	1.13404	1.04267				OE-9	0.1015	0.06713	0.557342	-0.0851795	0.28818
										1.00917	0.0540686	0.0977641	0.875043	1.42777				WT	0.7785	0.06713	5.20028e-13	0.59182	0.96518
										0.28774	0.051236	0.023336	0.740467	0.668897			OE-9	ala7	1.167	0.06713	5.20028e-13	0.98032	1.35368
										0.598216	0.076854	0.058054	1.45904	1.5989				ala7-24	1.155	0.06713	5.20028e-13	0.96832	1.34168
										0.65866	0.0163776	0.0237661	1.44462	1.03334				OE-12	-0.1015	0.06713	0.557342	-0.28818	0.0851795
										0.4437	0.0208842	0.0306651	1.10118	1.66668				WT	0.677	0.06713	5.21028e-13	0.49032	0.86368
										0.83819	0.0109314	0.0302314	1.37262	1.33337			WT	ala7	0.49	0.06713	8.73462e-10	0.30332	0.67668
										0.57	0.08	0.09	1.25	1.35				ala7-24	0.478	0.06713	2.03825e-09	0.29132	0.66468
									Average	0.564152	0.0743899	0.0866573	1.24176	1.3439				OE-12	-0.7785	0.06713	5.20028e-13	-0.96518	-0.59182
									SD	0.20986	0.0586472	0.0621618	0.292739	0.276182				OE-9	-0.677	0.06713	5.21028e-13	-0.86368	-0.49032
Figure 4g, disease index		rep1	rep2	rep3	Average	SD	p-value(unpaired T-Test vs WT value)													WT					Di of WT				ala7					Di of ala7				ala7-24					Di of ala7-24					OE-9
	WT	62.5	65.8333	58.3333	62.2222	3.75771										Orignial data		level	%	Replica 1	Replica 2	Replica 3	n		Replica 1	Replica 2	Replica 3		Replica 1	Replica 2	Replica 3	n		Replica 1	Replica 2	Replica 3		Replica 1	Replica 2	Replica 3	n		Replica 1	Replica 2	Replica 3			Replica 1	Replica 2
	ala7	88.3333	85	80.8333	84.7222	3.75771	0.0018											1	0-25%	0	5	5	1		62.5	65.8333	58.3333		0	1	1	1		88.3333	85	80.8333		0	0	1	1		79.1667	84.1667	87.5			16	14
	ala7-24	79.1667	84.1667	87.5	83.6111	4.19435	0.0028											2	25-50%	13	12	11	2						4	6	5	2						4	6	7	2							11	15
	OE-9	39.1667	45	48.3333	44.1667	4.6398	0.0063											3	50-75%	15	14	13	3						10	11	14	3						9	11	10	3							3	2
	OE-12	49.1667	51.6667	47.5	49.4444	2.09718	0.0068											4	75-100%	1	2	1	4						17	14	11	4						15	14	15	4							0	1
Figure 4h, relative fungal biomass		rep1	rep2	rep3	Average	SD	p-value(unpaired T-Test vs WT value)										Multiple comparisons
	WT	0.112294	0.108959	0.0995865	0.106947	0.00658855											VAR00002 Tukey HSD
	ala7	0.275822	0.421021	0.30211	0.332984	0.0773668	0.0073										(I) pu	(J) pu	Mean difference (I-J)	Standard error	Significance	95% confidence interval
	ala7-24	0.200001	0.382202	0.400388	0.32753	0.110817	0.0263															lower limit	upper limit
	OE-9	0.0322179	0.031638	0.025078	0.0296446	0.00396544	0.0001										ala7	ala7-24	0.00545398	0.0494658	0.99996	-0.157342	0.16825
	OE-12	0.02	0.0230245	0.0300048	0.0243431	0.00513107	0.0001											OE-12	0.308641	0.0494658	0.000709917	0.145845	0.471437
																		OE-9	0.30334	0.0494658	0.000814603	0.140544	0.466136
																		WT	0.226038	0.0494658	0.00709349	0.0632418	0.388834
				Expression	Expression SEM	Reference Ct	Test Ct										ala7-24	ala7	-0.00545398	0.0494658	0.99996	-0.16825	0.157342
	Orignial data	WT	Replica 1	0.112294	5.68557e-06	21.2381	23.4903											OE-12	0.303187	0.0494658	0.000817848	0.140391	0.465983
			Replica 2	0.108959	5.68557e-06	21.7066	22.3581											OE-9	0.297886	0.0494658	0.000939793	0.13509	0.460682
			Replica 3	0.0995865	3.86763e-06	20.8744	23.4525											WT	0.220584	0.0494658	0.00835302	0.0577878	0.38338
		ala7	Replica 1	0.275822	3.86913e-05	22.7818	24.7375										OE-12	ala7	-0.308641	0.0494658	0.000709917	-0.471437	-0.145845
			Replica 2	0.421021	0.0907902	20.6819	34.1641											ala7-24	-0.303187	0.0494658	0.000817848	-0.465983	-0.140391
			Replica 3	0.30211	0.00681969	21.2106	27.6124											OE-9	-0.00530155	0.0494658	0.999964	-0.168098	0.157495
		ala7-24	Replica 1	0.200001	0.005043	20.1181	23.6015											WT	-0.0826034	0.0494658	0.49099	-0.245399	0.0801926
			Replica 2	0.382202	0.471225	19.9759	24.2607										OE-9	ala7	-0.30334	0.0494658	0.000814603	-0.466136	-0.140544
			Replica 3	0.400388	0.0647062	19.9552	25.4302											ala7-24	-0.297886	0.0494658	0.000939793	-0.460682	-0.13509
		OE-9	Replica 1	0.0322179	2.96987e-06	22.2018	26.2553											OE-12	0.00530155	0.0494658	0.999964	-0.157495	0.168098
			Replica 2	0.031638	2.22926e-06	22.0575	26.1372											WT	-0.0773019	0.0494658	0.549466	-0.240098	0.0854942
			Replica 3	0.025078	0.00655403	20.7396	24.2772										WT	ala7	-0.226038	0.0494658	0.00709349	-0.388834	-0.0632418
		OE-12	Replica 1	0.02	0.00145115	20.952	24.0001											ala7-24	-0.220584	0.0494658	0.00835302	-0.38338	-0.0577878
			Replica 2	0.0230245	0.00115456	22.0105	25.5717											OE-12	0.0826034	0.0494658	0.49099	-0.0801926	0.245399
			Replica 3	0.0300048	3.86913e-05	22.3575	26.7375											OE-9	0.0773019	0.0494658	0.549466	-0.0854942	0.240098
Figure 4j, disease index		rep1	rep2	rep3	Average	SD	p-value(unpaired T-Test vs WT value)													WT					Di of WT				#21					Di of #21				#22					Di of #22				Multiple comparisons
	WT	62.5	65.8333	64.1667	64.1667	1.66667										Orignial data		level	%	Replica 1	Replica 2	Replica 3	n						Replica 1	Replica 2	Replica 3	n		Replica 1	Replica 2	Replica 3		Replica 1	Replica 2	Replica 3	n		Replica 1	Replica 2	Replica 3		VAR00010 Tukey HSD
	#21	35	31.6667	36.6667	34.4444	2.54588	0.0001											1	0-25%	2	3	3	1		63.3333	65.8333	64.1667		19	22	19	1		35	31.6667	36.6667		21	25	18	1		33.3333	29.1667	35.8333		(I) pu	(J) pu	Mean difference (I-J)
	#22	33.3333	29.1667	35.8333	32.7778	3.36788	0.0001											2	25-50%	15	11	11	2						10	8	9	2						8	5	11	2
																		3	50-75%	8	10	12	3						1	0	1	3						1	0	1	3						#21	#22	1.66667
																		4	75-100%	5	6	4	4						0	0	1	4						0	0	0	4							WT	-29.7222
																				30	30	30							30	30	30							30	30	30							#22	#21	-1.66667
																																																WT	-31.3889
																																															WT	#21	29.7222
																																																#22	31.3889
[truncated: 18 more columns]

## Sheet: Figure 5
Figure 5b, root length
		MS + DON							Orignial data		MS						MS + DON							MS									MS + DON
		rep1	rep2	rep3	Average	SD	p-value(unpaired T-Test vs WT value)				WT	ala1	ala1-8	OE-15	OE-25		WT	ala1	ala1-8	OE-15	OE-25			Multiple comparisons									Multiple comparisons
	WT	0.55	0.516667	0.5	0.522222	0.0254588					0.6	0.5	0.6	0.5	0.7		0.5	0.4	0.3	0.6	0.5			VAR00003 Tukey HSD									VAR00002 Tukey HSD
	ala1	0.366667	0.366667	0.366667	0.366667	0	0.0005				0.8	0.7	0.5	0.6	0.6		0.6	0.3	0.3	0.6	0.6			(I) pu	(J) pu	Mean difference (I-J)	Standard error	Significance	95% confidence interval				(I) pu	(J) pu	Mean difference (I-J)	Standard error	Significance	95% confidence interval
	ala1-8	0.333333	0.325	0.366667	0.341667	0.0220479	0.0007				0.7	0.7	0.8	0.7	0.6		0.5	0.5	0.4	0.5	0.6								lower limit	upper limit								lower limit	upper limit
	OE-15	0.591667	0.675	0.516667	0.594444	0.0792032	0.2071				0.8	0.5	0.6	0.9	0.8		0.6	0.3	0.4	0.6	0.5			ala1	ala1-8	-0.0138889	0.0219165	0.969394	-0.0743003	0.0465225			ala1	ala1-8	0.025	0.0179825	0.634739	-0.0245673	0.0745673
	OE-25	0.55	0.608333	0.591667	0.583333	0.0300463	0.0548				0.8	0.8	0.7	0.6	0.6		0.5	0.2	0.4	0.7	0.5				OE-15	-0.0388889	0.0219165	0.391815	-0.0993003	0.0215225				OE-15	-0.227778	0.0179825	4.74731e-13	-0.277345	-0.17821
											0.7	0.5	0.6	0.6	0.5		0.6	0.3	0.3	0.7	0.6				OE-25	-0.0111111	0.0219165	0.986593	-0.0715225	0.0493003				OE-25	-0.216667	0.0179825	4.74731e-13	-0.266234	-0.167099
											0.7	0.6	0.8	0.8	0.7		0.5	0.3	0.4	0.5	0.5				WT	-0.0444444	0.0219165	0.257064	-0.104856	0.0159669				WT	-0.155556	0.0179825	5.06706e-13	-0.205123	-0.105988
											0.6	0.6	0.6	0.8	0.7		0.4	0.5	0.3	0.6	0.6			ala1-8	ala1	0.0138889	0.0219165	0.969394	-0.0465225	0.0743003			ala1-8	ala1	-0.025	0.0179825	0.634739	-0.0745673	0.0245673
											0.5	0.8	0.5	0.5	0.6		0.5	0.3	0.3	0.6	0.5				OE-15	-0.025	0.0219165	0.784666	-0.0854114	0.0354114				OE-15	-0.252778	0.0179825	4.74731e-13	-0.302345	-0.20321
											0.6	0.6	0.7	0.7	0.5		0.6	0.4	0.2	0.6	0.5				OE-25	0.00277778	0.0219165	0.999941	-0.0576336	0.0631892				OE-25	-0.241667	0.0179825	4.74731e-13	-0.291234	-0.192099
											0.7	0.5	0.6	0.7	0.6		0.7	0.4	0.4	0.5	0.6				WT	-0.0305556	0.0219165	0.632221	-0.0909669	0.0298558				WT	-0.180556	0.0179825	4.74731e-13	-0.230123	-0.130988
											0.6	0.8	0.6	0.5	0.5		0.6	0.5	0.3	0.6	0.6			OE-15	ala1	0.0388889	0.0219165	0.391815	-0.0215225	0.0993003			OE-15	ala1	0.227778	0.0179825	4.74731e-13	0.17821	0.277345
											0.7	0.5	0.7	0.6	0.6		0.5	0.4	0.3	0.6	0.7				ala1-8	0.025	0.0219165	0.784666	-0.0354114	0.0854114				ala1-8	0.252778	0.0179825	4.74731e-13	0.20321	0.302345
											0.8	0.6	0.6	0.4	0.7		0.6	0.4	0.4	0.7	0.6				OE-25	0.0277778	0.0219165	0.711488	-0.0326336	0.0881892				OE-25	0.0111111	0.0179825	0.972085	-0.0384562	0.0606785
											0.8	0.5	0.5	0.5	0.7		0.5	0.4	0.4	0.7	0.6				WT	-0.00555556	0.0219165	0.999082	-0.0659669	0.0548558				WT	0.0722222	0.0179825	0.000825644	0.0226549	0.12179
											0.6	0.5	0.6	0.8	0.6		0.6	0.3	0.2	0.7	0.7			OE-25	ala1	0.0111111	0.0219165	0.986593	-0.0493003	0.0715225			OE-25	ala1	0.216667	0.0179825	4.74731e-13	0.167099	0.266234
											0.7	0.6	0.6	0.7	0.8		0.5	0.2	0.3	0.6	0.6				ala1-8	-0.00277778	0.0219165	0.999941	-0.0631892	0.0576336				ala1-8	0.241667	0.0179825	4.74731e-13	0.192099	0.291234
											0.8	0.6	0.6	0.7	0.8		0.5	0.3	0.4	0.6	0.6				OE-15	-0.0277778	0.0219165	0.711488	-0.0881892	0.0326336				OE-15	-0.0111111	0.0179825	0.972085	-0.0606785	0.0384562
											0.7	0.5	0.6	0.7	0.6		0.6	0.4	0.4	0.7	0.6				WT	-0.0333333	0.0219165	0.550317	-0.0937447	0.0270781				WT	0.0611111	0.0179825	0.00740562	0.0115438	0.110678
											0.6	0.6	0.7	0.7	0.5		0.5	0.4	0.2	0.8	0.6			WT	ala1	0.0444444	0.0219165	0.257064	-0.0159669	0.104856			WT	ala1	0.155556	0.0179825	5.06706e-13	0.105988	0.205123
											0.8	0.6	0.6	0.6	0.7		0.5	0.5	0.3	0.7	0.7				ala1-8	0.0305556	0.0219165	0.632221	-0.0298558	0.0909669				ala1-8	0.180556	0.0179825	4.74731e-13	0.130988	0.230123
											0.7	0.7	0.6	0.5	0.5		0.4	0.4	0.3	0.8	0.6				OE-15	0.00555556	0.0219165	0.999082	-0.0548558	0.0659669				OE-15	-0.0722222	0.0179825	0.000825644	-0.12179	-0.0226549
											0.6	0.7	0.6	0.8	0.6		0.5	0.4	0.4	0.7	0.4				OE-25	0.0333333	0.0219165	0.550317	-0.0270781	0.0937447				OE-25	-0.0611111	0.0179825	0.00740562	-0.110678	-0.0115438
											0.7	0.6	0.6	0.6	0.5		0.5	0.3	0.3	0.5	0.6
											0.6	0.5	0.7	0.7	0.6		0.6	0.3	0.4	0.6	0.6
											0.7	0.6	0.6	0.7	0.6		0.5	0.4	0.3	0.5	0.5
											0.6	0.7	0.7	0.6	0.7		0.5	0.4	0.4	0.4	0.5
											0.7	0.6	0.5	0.6	0.6		0.5	0.3	0.4	0.5	0.7
											0.6	0.5	0.6	0.7	0.8		0.4	0.4	0.4	0.5	0.6
											0.6	0.6	0.6	0.7	0.8		0.5	0.4	0.4	0.4	0.5
											0.6	0.7	0.7	0.6	0.6		0.5	0.4	0.4	0.5	0.6
											0.5	0.6	0.8	0.6	0.7		0.6	0.3	0.3	0.6	0.6
											0.6	0.8	0.6	0.7	0.8		0.5	0.4	0.3	0.5	0.6
											0.5	0.7	0.8	0.6	0.6		0.4	0.4	0.4	0.5	0.7
											0.6	0.7	0.7	0.6	0.8		0.5	0.3	0.4	0.6	0.6
											0.7	0.8	0.8	0.8	0.7		0.5	0.4	0.3	0.6	0.6
										Average	0.663889	0.622222	0.638889	0.65	0.647222		0.522222	0.366667	0.341667	0.594444	0.583333
										SD	0.0899294	0.101731	0.0871051	0.108233	0.0999603		0.0680803	0.0755929	0.0649175	0.0983999	0.0696932
Figure 5d, bleached leaves (%)
		MS + DON						Orignial data			MS + DON							Multiple comparisons
		rep1	rep2	rep3	Average	SD	p-value(unpaired T-Test vs WT value)				WT	ala1	ala1-8	OE-15	OE-25			VAR00003 Tukey HSD
	WT	34.233	37.6835	40.0762	37.3309	2.93754					30	60	50	20	18.1818			(I) pu	(J) pu	Mean difference (I-J)	Standard error	Significance	95% confidence interval
	ala1	70	68.502	70.9821	69.828	1.24899	0.0001				33.3333	57.1429	62.5	16.6667	16.6667								lower limit	upper limit
	ala1-8	63.3929	67.5595	70.6845	67.2123	3.65821	0.0004				40	75	50	18.1818	14.2857			ala1	ala1-8	2.61574	2.50573	0.834338	-4.32899	9.56047
	OE-15	22.3548	19.4836	17.8759	19.9048	2.26897	0.0012				37.5	71.4286	62.5	22.2222	16.6667				OE-15	49.9233	2.50573	5.37126e-13	42.9785	56.868
	OE-25	18.162	21.4552	27.2033	22.2735	4.57586	0.0087				33.3333	75	57.1429	27.2727	18.1818				OE-25	47.5546	2.50573	5.37126e-13	40.6098	54.4993
											30	71.4286	66.6667	22.2222	22.2222				WT	32.4971	2.50573	5.37126e-13	25.5524	39.4419
											36.3636	62.5	75	25	9.09091			ala1-8	ala1	-2.61574	2.50573	0.834338	-9.56047	4.32899
											33.3333	87.5	83.3333	27.2727	30				OE-15	47.3075	2.50573	5.37126e-13	40.3628	54.2523
											44.4444	77.7778	71.4286	36.3636	20				OE-25	44.9388	2.50573	5.37126e-13	37.9941	51.8836
											42.8571	75	57.1429	23.0769	18.1818				WT	29.8814	2.50573	5.37126e-13	22.9367	36.8261
											30	66.6667	71.4286	22.2222	22.2222			OE-15	ala1	-49.9233	2.50573	5.37126e-13	-56.868	-42.9785
											37.5	62.5	83.3333	21.4286	18.1818				ala1-8	-47.3075	2.50573	5.37126e-13	-54.2523	-40.3628
											40	71.4286	50	8.33333	25				OE-25	-2.36871	2.50573	0.878489	-9.31344	4.57602
											44.4444	62.5	66.6667	16.6667	22.2222				WT	-17.4261	2.50573	2.28595e-09	-24.3709	-10.4814
											40	75	83.3333	16.6667	12.5			OE-25	ala1	-47.5546	2.50573	5.37126e-13	-54.4993	-40.6098
											22.2222	57.1429	57.1429	11.1111	33.3333				ala1-8	-44.9388	2.50573	5.37126e-13	-51.8836	-37.9941
											42.8571	71.4286	83.3333	16.6667	44.4444				OE-15	2.36871	2.50573	0.878489	-4.57602	9.31344
											33.3333	83.3333	57.1429	9.09091	22.2222				WT	-15.0574	2.50573	2.22884e-07	-22.0021	-8.11269
											37.5	57.1429	71.4286	23.0769	30			WT	ala1	-32.4971	2.50573	5.37126e-13	-39.4419	-25.5524
											44.4444	66.6667	83.3333	16.6667	25				ala1-8	-29.8814	2.50573	5.37126e-13	-36.8261	-22.9367
											40	57.1429	75	27.2727	22.2222				OE-15	17.4261	2.50573	2.28595e-09	10.4814	24.3709
											44.4444	75	71.4286	16.6667	22.2222				OE-25	15.0574	2.50573	2.22884e-07	8.11269	22.0021
											36.3636	100	57.1429	15.3846	18.1818
											41.6667	57.1429	66.6667	18.1818	33.3333
										Average	37.3309	69.828	67.2123	19.9048	22.2735
										SD	5.7716	10.8236	11.2924	6.30986	7.67642
Figure 5f, DON5-FAM fluorescence								Orignial data
		rep1	rep2	rep3	Average	SD	p-value(unpaired T-Test vs WT value)				WT	ala1	ala1-8	OE-15	OE-25		Multiple comparisons
	WT	3.20947	2.65744	3.48122	3.11605	0.41976					4.52025	3.02463	3.116	3.91449	6.31705		VAR00003 Tukey HSD
	ala1	2.01401	0.39796	1.22036	1.21078	0.808067	0.0223				3.5615	2.26912	2.2106	5.5782	7.48607		(I) pu	(J) pu	Mean difference (I-J)	Standard error	Significance	95% confidence interval
	ala1-8	2.42132	1.27348	1.89004	1.86161	0.574448	0.0379				2.24184	1.63078	1.5556	9.11273	5.26346							lower limit	upper limit
	OE-15	5.9141	7.25402	7.20027	6.78946	0.758561	0.0018				2.46869	1.29674	2.7741	5.93805	5.10671		ala1	ala1-8	-0.650837	0.417774	0.529072	-1.82067	0.518993
	OE-25	13.5204	6.42472	6.5198	8.82165	4.06954	0.0731				3.25507	1.84878	2.4503	5.02705	6.49873			OE-15	-5.57869	0.417774	5.56e-13	-6.74852	-4.40886
											3.29105	0.32337	0.106	6.30405	7.2253			OE-25	-5.14886	0.417774	5.56e-13	-6.3187	-3.97903
											2.58037	0.0453872	1.0854	8.18073	5.69993			WT	-1.90527	0.417774	0.000200719	-3.0751	-0.735439
											2.67688	0.163726	0.8998	6.18307	7.46613		ala1-8	ala1	0.650837	0.417774	0.529072	-0.518993	1.82067
											2.62739	0.873253	1.4184	7.12553	6.51287			OE-15	-4.92785	0.417774	5.56e-13	-6.09768	-3.75802
											2.11154	0.584066	2.8578	8.47673	5.21937			OE-25	-4.49803	0.417774	5.57554e-13	-5.66786	-3.3282
											2.61639	2.35873	0.0178	5.40078	5.22669			WT	-1.25443	0.417774	0.0295023	-2.42426	-0.084602
											4.29391	0.208861	1.3562	8.03216	5.28466		OE-15	ala1	5.57869	0.417774	5.56e-13	4.40886	6.74852
											2.35937	1.49901	3.0186	7.1275	6.15657			ala1-8	4.92785	0.417774	5.56e-13	3.75802	6.09768
											4.20505	0.667147	3.3834	5.54727	7.65305			OE-25	0.429822	0.417774	0.84118	-0.740009	1.59965
											3.93139	1.36805	1.6742	9.89362	8.27805			WT	3.67342	0.417774	6.87117e-12	2.50359	4.84325
																	OE-25	ala1	5.14886	0.417774	5.56e-13	3.97903	6.3187
										Average	3.11605	1.21078	1.86161	6.78946	6.35964			ala1-8	4.49803	0.417774	5.57554e-13	3.3282	5.66786
										SD	0.810265	0.905325	1.07276	1.67387	1.05653			OE-15	-0.429822	0.417774	0.84118	-1.59965	0.740009
																		WT	3.2436	0.417774	4.95477e-10	2.07377	4.41343
																	WT	ala1	1.90527	0.417774	0.000200719	0.735439	3.0751
																		ala1-8	1.25443	0.417774	0.0295023	0.084602	2.42426
																		OE-15	-3.67342	0.417774	6.87117e-12	-4.84325	-2.50359
																		OE-25	-3.2436	0.417774	4.95477e-10	-4.41343	-2.07377
Figure 5i, FAD value
		rep1	rep2	rep3	Average	SD	p-value(unpaired T-Test vs WT value)			WT	ala1	ala1-8	OE-15	OE-25		Orignial data				Experimental replica																												Multiple comparisons
	WT	13.1111	14.5556	14.3333	14	0.777778				15	17	19	13	13				Line	Organ	1	2	3	4	5	6	7	8	9	10	11	12	13	14	15	16	17	18	19	20	21	22	23	24	25	26	27		VAR00003 Tukey HSD
	ala1	17.0427	17.4444	17.6667	17.3846	0.316236	0.0022			13	17	17	11	17				WT	Flower	5	5	3	3	3	3	3	3	3	3	5	3	5	3	5	5	3	3	3	5	5	3	5	3	5	3	5		(I) pu	(J) pu
	ala1-8	17.8889	17.6667	18.5556	18.037	0.462592	0.0015			15	19	19	11	13					New silique	3	3	5	5	5	5	5	3	5	5	7	5	3	6	5	6	7	5	5	3	7	5	3	5	5	5	7
	OE-15	12.7778	12.3333	11.2222	12.1111	0.801234	0.0428			13	17	13	13	11					Older silique	7	5	7	5	6	3	5	5	5	5	7	5	5	3	5	7	5	5	5	5	5	7	5	5	5	5	5		ala1	ala1-8
	OE-25	12.5556	12.1111	11	11.8889	0.801234	0.0307			14	17	19	11	13					Total FAD	15	13	15	13	14	11	13	11	13	13	19	13	13	12	15	18	15	13	13	13	17	15	13	13	15	13	17			OE-15
										11	17	21	13	11				ala1	Flower	5	5	5	5	5	5	5	5	5	5	5	5	3	5	5	5	5	7	5	5	5	5	5	5	5	5	5			OE-25
										13	17	19	17	11					New silique	5	5	7	7	5	5	7	7	7	7	7	7	5	7	5	5	5	7	7	5	5	7	5	7	5	7	7			WT
										11	19	15	11	9					Older silique	7	7	7	5	7	7	5	7	7	5	7	7	5	7	7	7	5	7	7	7	7	7	7	7	5	5	7		ala1-8	ala1
										13	19	19	15	15					Total FAD	17	17	19	17	17	17	17	19	19	17	19	19	13	19	17	17	15	21	19	17	17	19	17	19	15	17	19			OE-15
										13	17	19	11	17				ala1-8	Flower	5	5	5	3	5	7	5	5	5	5	5	5	3	5	5	5	5	5	5	3	5	5	5	7	5	5	5			OE-25
										19	19	19	9	13					New silique	7	5	7	5	7	7	7	5	7	7	7	7	5	7	7	5	5	7	7	5	5	7	7	7	7	7	7			WT
										13	19	19	15	11					Older silique	7	7	7	5	7	7	7	5	7	7	7	7	5	7	7	7	5	7	7	7	7	7	7	7	7	7	7		OE-15	ala1
										13	13	13	13	11					Total FAD	19	17	19	13	19	21	19	15	19	19	19	19	13	19	19	17	15	19	19	15	17	19	19	21	19	19	19			ala1-8
										12	19	19	13	13				OE-15	Flower	3	3	3	3	3	3	5	3	5	3	3	5	3	3	3	3	5	3	3	3	3	3	3	3	3	3	3			OE-25
										15	17	19	11	11					New silique	5	3	3	5	3	5	5	5	5	3	3	5	5	5	3	5	5	3	5	3	5	3	3	3	3	5	5			WT
										18	17	17	13	11					Older silique	5	5	5	5	5	5	7	3	5	5	3	5	5	5	5	5	5	5	5	5	7	5	3	5	3	3	3		OE-25	ala1
										15	15	15	15	11					Total FAD	13	11	11	13	11	13	17	11	15	11	9	15	13	13	11	13	15	11	13	11	15	11	9	11	9	11	11			ala1-8
										13	21	19	11	11				OE-25	Flower	3	5	3	3	3	3	3	3	3	5	3	3	3	3	3	3	3	3	3	3	3	3	3	3	3	3	3			OE-15
										13	19	19	13	13					New silique	5	5	5	3	5	3	3	3	5	5	5	3	3	5	5	3	5	3	5	3	5	3	3	3	3	3	3			WT
										13	17	15	11	11					Older silique	5	7	5	5	5	5	5	3	7	7	5	5	5	5	3	5	3	5	5	5	5	3	5	3	5	5	5		WT	ala1
										17	17	17	15	13					Total FAD	13	17	13	11	13	11	11	9	15	17	13	11	11	13	11	11	11	11	13	11	13	9	11	9	11	11	11			ala1-8
										15	19	19	11	9																																			OE-15
										13	17	19	9	11																																			OE-25
										13	19	21	11	9
										15	15	19	9	11
										13	17	19	11	11
										17	19	19	11	11			Multiple comparisons
																	VAR00010 Tukey HSD
									Average	14	17.5926	18.037	12.1111	11.8889			(I) pu	(J) pu	Mean difference (I-J)	Standard error	Significance	95% confidence interval
									SD	1.96116	1.64689	2.10277	2.02548	2.02548								lower limit	upper limit
																	ala1	ala1-8	0.977867	0.324181	0.0764704	-0.0890384	2.04477
																		OE-15	6.06313	0.324181	3.26339e-08	4.99622	7.13003
																		OE-25	6.3024	0.324181	2.2387e-08	5.2355	7.36931
										Orignial data								WT	4.83714	0.324181	2.89165e-07	3.77023	5.90405
																	ala1-8	ala1	-0.977867	0.324181	0.0764704	-2.04477	0.0890384
Figure 5j, relative DNA abundance of F. graminearum												Expression	Expression SEM	Reference Ct	Test Ct			OE-15	5.08526	0.324181	1.78917e-07	4.01835	6.15216
										WT	Replica 1	2.22639	0.0823499	18.5804	21.7254			OE-25	5.32454	0.324181	1.14894e-07	4.25763	6.39144
											Replica 2	2.77606	0.0028715	18.3177	20.8154			WT	3.85927	0.324181	2.45582e-06	2.79237	4.92618
		rep1	rep2	rep3	Average	SD	p-value(unpaired T-Test vs WT value)				Replica 3	1.83733	0.141611	17.2423	20.3184		OE-15	ala1	-6.06313	0.324181	3.26339e-08	-7.13003	-4.99622
	WT	2.22639	2.77606	1.83733	2.27993	0.471651				ala1	Replica 1	7.11939	0.0807222	18.1307	23.161			ala1-8	-5.08526	0.324181	1.78917e-07	-6.15216	-4.01835
	ala1	7.11939	6.99003	7.24179	7.11707	0.125897	0.0001				Replica 2	6.99003	0.414146	18.1801	23.184			OE-25	0.239279	0.324181	0.942384	-0.827626	1.30619
	ala1-8	5.39099	6.22328	6.80333	6.1392	0.709915	0.0014				Replica 3	7.24179	0.578145	18.1781	23.233			WT	-1.22599	0.324181	0.0233649	-2.29289	-0.15908
	OE-15	1.28079	0.872395	1.00864	1.05394	0.207931	0.0146			ala1-8	Replica 1	5.39099	1.31029	19.9711	23.5905		OE-25	ala1	-6.3024	0.324181	2.2387e-08	-7.36931	-5.2355
	OE-25	0.799202	0.772391	0.872914	0.814836	0.0520528	0.0059				Replica 2	6.22328	1.66574	19.9549	22.7942			ala1-8	-5.32454	0.324181	1.14894e-07	-6.39144	-4.25763
											Replica 3	6.80333	1.4704	19.22	23.44			OE-15	-0.239279	0.324181	0.942384	-1.30619	0.827626
										OE-15	Replica 1	1.28079	0.0796266	18.3741	20.2065			WT	-1.46526	0.324181	0.00763437	-2.53217	-0.398359
											Replica 2	0.872395	0.219938	18.3051	23.6437		WT	ala1	-4.83714	0.324181	2.89165e-07	-5.90405	-3.77023
											Replica 3	1.00864	0.85089	17.4762	21.8112			ala1-8	-3.85927	0.324181	2.45582e-06	-4.92618	-2.79237
										OE-25	Replica 1	0.799202	0.104832	17.3982	19.2734			OE-15	1.22599	0.324181	0.0233649	0.15908	2.29289
											Replica 2	0.772391	0.0381004	17.4052	19.2312			OE-25	1.46526	0.324181	0.00763437	0.398359	2.53217
											Replica 3	0.872914	0.0541066	17.9987	23.4155
Figure 5k, DON concentration (ng/g)
																Multiple comparisons
		rep1	rep2	rep3	Average	SD	p-value(unpaired T-Test vs WT value)									VAR00010 Tukey HSD									Orignial data
	WT	2.97692	3.225	4.375	3.52564	0.745951										(I) pu	(J) pu	Mean difference (I-J)	Standard error	Significance	95% confidence interval
	ala1	5.568	6.66667	6.32	6.18489	0.561657	0.0079														lower limit	upper limit
	ala1-8	6.68889	7.775	7.2	7.2213	0.543369	0.0023									ala1	ala1-8	-1.03641	0.418901	0.172816	-2.41505	0.342231
	OE-15	1.512	1.74	1.2375	1.4965	0.251608	0.0111										OE-15	4.68839	0.418901	4.36338e-06	3.30975	6.06703
	OE-25	1.48941	0.92129	1.32706	1.24592	0.292623	0.0079										OE-25	4.93897	0.418901	2.68773e-06	3.56033	6.31761
																	WT	2.65925	0.418901	0.000618374	1.28061	4.03789
																ala1-8	ala1	1.03641	0.418901	0.172816	-0.342231	2.41505
																	OE-15	5.7248	0.418901	6.68533e-07	4.34616	7.10343
																	OE-25	5.97538	0.418901	4.44629e-07	4.59674	7.35401
	Orignial data																WT	3.69566	0.418901	3.79117e-05	2.31702	5.07429
																OE-15	ala1	-4.68839	0.418901	4.36338e-06	-6.06703	-3.30975
	Sample Name	Area (cps)	RT (min)														ala1-8	-5.7248	0.418901	6.68533e-07	-7.10343	-4.34616
	WT	237000	21.6														OE-25	0.25058	0.418901	0.972214	-1.12806	1.62922
	WT	336000	21.7														WT	-2.02914	0.418901	0.00475	-3.40778	-0.650503
	WT	223000	21.6													OE-25	ala1	-4.93897	0.418901	2.68773e-06	-6.31761	-3.56033
	ala1	336000	21.4														ala1-8	-5.97538	0.418901	4.44629e-07	-7.35401	-4.59674
	ala1	258000	21.5														OE-15	-0.25058	0.418901	0.972214	-1.62922	1.12806
	ala1	416000	21.5														WT	-2.27972	0.418901	0.00204276	-3.65836	-0.901083
	ala1-8	806000	21.5													WT	ala1	-2.65925	0.418901	0.000618374	-4.03789	-1.28061
	ala1-8	834000	21.5														ala1-8	-3.69566	0.418901	3.79117e-05	-5.07429	-2.31702
	ala1-8	868000	21.4														OE-15	2.02914	0.418901	0.00475	0.650503	3.40778
	OE15	191000	21.5														OE-25	2.27972	0.418901	0.00204276	0.901083	3.65836
	OE15	198000	21.4
	OE15	119000	21.5
	OE25	214000	21.4
	OE25	114000	21.4
	OE25	189000	21.4
[truncated: 5 more columns]

## Sheet: Figure 6
Figure 6b, radicle length
		MS + DON						Orignial data				Mock					DON					Multiple comparisons
		rep1	rep2	rep3	Average	SD	p-value(unpaired T-Test vs WT value)					WT	#4	#13	#15		WT	#4	#13	#15		VAR00010 Tukey HSD
	WT	1.34	0.82	1.06	1.07333	0.260256						3.1	2.4	2.8	2.6		1.6	1.7	1.8	1.8		(I) pu	(J) pu	Mean difference (I-J)	Standard error	Significance	95% confidence interval
	#4	1.76	1.28	1.48	1.50667	0.241109	0.1018					2.9	2.8	2.7	2.5		1.5	1.7	1.9	1.7							lower limit	upper limit
	#13	1.96	1.62	1.5	1.69333	0.238607	0.0383					3	2.9	2.4	2.7		1.2	1.9	2	1.6		#13	#15	0.14	0.110036	0.584152	-0.151363	0.431363
	#15	1.62	1.58	1.46	1.55333	0.0832666	0.0383					2.8	2.8	3.3	2.8		1.3	1.8	1.8	1.4			#4	0.186667	0.110036	0.335195	-0.104696	0.47803
												3.2	2.3	2.6	3.1		1.1	1.7	2.3	1.6			WT	0.62	0.110036	3.49279e-06	0.328637	0.911363
												3.1	2.7	2.7	3.2		1.2	1.4	1.3	1.8		#15	#13	-0.14	0.110036	0.584152	-0.431363	0.151363
												2.9	3.1	2.3	2.6		1.1	1.6	1.6	1.7			#4	0.0466667	0.110036	0.974125	-0.244696	0.33803
												2.7	3.2	2.5	2.4		0.8	0.9	1.7	1.1			WT	0.48	0.110036	0.000318423	0.188637	0.771363
												2.8	3.2	3.1	2.5		0.6	1.3	1.7	1.4		#4	#13	-0.186667	0.110036	0.335195	-0.47803	0.104696
												2.7	3.1	2.6	3.2		0.4	1.2	1.8	1.9			#15	-0.0466667	0.110036	0.974125	-0.33803	0.244696
												2.5	2.9	2.8	2.3		1.1	1.8	1.7	1.8			WT	0.433333	0.110036	0.00128118	0.14197	0.724696
												2.2	2.2	2.9	2.6		0.7	1.4	1.9	1.6		WT	#13	-0.62	0.110036	3.49279e-06	-0.911363	-0.328637
												2.3	2.8	2.6	2.5		1.2	1.3	0.9	1.7			#15	-0.48	0.110036	0.000318423	-0.771363	-0.188637
												2.1	2.4	3	3		1.1	1.4	1.4	0.9			#4	-0.433333	0.110036	0.00128118	-0.724696	-0.14197
												2.6	2.3	2.5	2.3		1.2	1.5	1.6	1.3
											Average	2.72667	2.74	2.72	2.68667		1.07333	1.50667	1.69333	1.55333
											SD	0.334806	0.343927	0.270449	0.306749		0.323964	0.271153	0.323964	0.282506
Figure 6d,DON5-FAM-containing vacuoles (%)
															Orignial data
		rep1	rep2	rep3	Average	SD	p-value(unpaired T-Test vs WT value)					WT	#4
	WT	13.3073	17.9113	37.2492	22.8226	12.7041						10.7143	91.8033			3	7	12	5	30	61	49	6	43
	#4	88.4216	69.5077	74.7257	77.5517	9.7685	0.0041					13.2075	85			28	53	75	38	159	281	99	40	91
												16	88.4615		WT	10.7143	13.2075	16	13.1579	18.8679	21.7082	49.4949	15	47.2527
												13.1579	84
												18.8679	70.2128
												21.7082	54.3103			56	34	115	21	33	63	19	67	23
												49.4949	76			61	40	130	25	47	116	25	128	24
												15	52.3438		#4	91.8033	85	88.4615	84	70.2128	54.3103	76	52.3438	95.8333
												47.2527	95.8333
															Student’s t-test
											Average	22.8226	77.5517		3.61501e-05
											SD	14.8549	15.7531
Figure 6f, lesion length
		MS + DON						Orignial data				WT	#4	#13	#15		Multiple comparisons
		rep1	rep2	rep3	Average	SD	p-value(unpaired T-Test vs WT value)					2.4	1.2	0.3	0.5		VAR00010 Tukey HSD
	WT	2.5	1.4125	1.0625	1.65833	0.749618						2.9	0.8	1.1	1.2		(I) pu	(J) pu	Mean difference (I-J)	Standard error	Significance	95% confidence interval
	#4	0.9375	0.875	0.9125	0.908333	0.0314576	0.1584					2.3	1.2	0.5	0.7							lower limit	upper limit
	#13	0.7875	0.75	0.8375	0.791667	0.0438986	0.1162					1.7	1.1	0.8	0.9		#13	#15	-0.076	0.135216	0.943017	-0.429536	0.277536
	#15	0.975	0.9375	0.8375	0.916667	0.071078	0.1632					2.8	0.7	0.9	1			#4	-0.064	0.135216	0.964771	-0.417536	0.289536
												2.8	1.2	0.8	1.3			WT	-0.804	0.135216	2.64394e-07	-1.15754	-0.450464
												2.4	0.8	1.2	1.3		#15	#13	0.076	0.135216	0.943017	-0.277536	0.429536
												2.7	0.5	0.7	0.9			#4	0.012	0.135216	0.999748	-0.341536	0.365536
												2.3	0.6	0.6	0.8			WT	-0.728	0.135216	3.06173e-06	-1.08154	-0.374464
												1.3	1.2	0.8	1.1		#4	#13	0.064	0.135216	0.964771	-0.289536	0.417536
												2	0.6	0.5	0.9			#15	-0.012	0.135216	0.999748	-0.365536	0.341536
												1.7	0.7	0.7	0.5			WT	-0.74	0.135216	2.09564e-06	-1.09354	-0.386464
												1.6	0.8	0.8	0.7		WT	#13	0.804	0.135216	2.64394e-07	0.450464	1.15754
												0.8	1.4	1.1	0.9			#15	0.728	0.135216	3.06173e-06	0.374464	1.08154
												0.9	0.5	0.6	1.8			#4	0.74	0.135216	2.09564e-06	0.386464	1.09354
												0.7	1.2	0.9	0.8
												0.8	0.9	0.3	1.5
												1.5	0.8	0.5	0.4
												0.7	1.1	0.9	0.9
												0.6	0.6	1.2	0.6
												1.4	0.6	0.8	0.8
												0.5	1.5	1.4	0.8
												1.8	1.3	0.7	0.9
												1.2	0.5	0.9	0.8
												1.1	0.6	1.8	0.7
											Average	1.636	0.896	0.832	0.908
											SD	0.773994	0.31289	0.338772	0.320052
Figure 6h, incidence rate
		rep1	rep2	rep3	Average	SD	p-value(unpaired T-Test vs WT value)					WT	#4	#13	#15		Orignial data		WT				#4				#13				#15					Multiple comparisons
	WT	42.5644	43.0845	42.2473	42.6321	0.422682						40.293	18.6301	12.854	12.7148				Diseased kernals	Total kernals	incidence rate (%)		Diseased kernals	Total kernals	incidence rate (%)		Diseased kernals	Total kernals	incidence rate (%)		Diseased kernals	Total kernals	incidence rate (%)			VAR00010 Tukey HSD
	#4	21.112	18.6279	16.8445	18.8615	2.14328	0					54.8872	24.1135	15.0977	9.92908				110	273	40.293		68	365	18.6301		59	459	12.854		37	291	12.7148			(I) pu	(J) pu	Mean difference (I-J)	Standard error	Significance	95% confidence interval
	#13	16.4397	15.3961	17.2559	16.3639	0.932217	0					47.138	20.8333	22.1198	14.6552				146	266	54.8872		68	282	24.1135		85	563	15.0977		28	282	9.92908								lower limit	upper limit
	#15	13.5541	16.0519	14.9055	14.8372	1.25027	0					42.8058	28.4058	16.0088	15.4717				140	297	47.138		65	312	20.8333		48	217	22.1198		51	348	14.6552			#13	#15	1.52671	1.92249	0.856809	-3.56384	6.61725
												27.6978	13.577	16.1184	15				119	278	42.8058		78	325	24		73	456	16.0088		41	265	15.4717				#4	-2.49757	1.92249	0.567345	-7.58812	2.59297
												40.625	12.5561	11.0909	26.7544				77	278	27.6978		52	383	13.577		49	304	16.1184		39	260	15				WT	-26.2682	1.92249	6.18727e-13	-31.3587	-21.1776
												44.9541	21.8623	17.2973	9.34579				130	320	40.625		28	223	12.5561		49	442	11.086		122	456	26.7544			#15	#13	-1.52671	1.92249	0.856809	-6.61725	3.56384
												42.5076	15.9898	13.3333	12.1711				147	327	44.9541		54	247	21.8623		96	555	17.2973		50	535	9.34579				#4	-4.02428	1.92249	0.167866	-9.11483	1.06627
												35.4839	22.4138	19.6498	22.3108				139	327	42.5076		63	394	15.9898		42	315	13.3333		37	304	12.1711				WT	-27.7949	1.92249	6.18727e-13	-32.8854	-22.7043
												51.8519	20.3175	15.6089	9.67742				121	341	35.4839		78	348	22.4138		101	514	19.6498		56	251	22.3108			#4	#13	2.49757	1.92249	0.567345	-2.59297	7.58812
												38.7692	24.1279	26.4706	10.6095				210	405	51.8519		64	315	20.3175		91	583	15.6089		42	434	9.67742				#15	4.02428	1.92249	0.167866	-1.06627	9.11483
												46.1957	16.2304	9.35583	21.3855				126	325	38.7692		83	344	24.1279		126	476	26.4706		47	443	10.6095				WT	-23.7706	1.92249	6.18727e-13	-28.8611	-18.6801
												42.4893	17.866	17.6955	17.033				170	368	46.1957		31	191	16.2304		61	652	9.35583		71	332	21.3855			WT	#13	26.2682	1.92249	6.18727e-13	21.1776	31.3587
												44.3515	10.828	19.2053	13.0785				198	466	42.4893		72	403	17.866		43	243	17.6955		62	364	17.033				#15	27.7949	1.92249	6.18727e-13	22.7043	32.8854
												39.4309	15.1703	13.5521	12.4211				212	478	44.3515		34	314	10.828		58	302	19.2053		65	497	13.0785				#4	23.7706	1.92249	6.18727e-13	18.6801	28.8611
																			97	246	39.4309		49	323	15.1703		95	701	13.5521		59	475	12.4211
											Average	42.6321	18.8615	16.3639	14.8372
											SD	6.46643	4.89974	4.35462	5.10828
Figure 6i, diseased area ratio
		rep1	rep2	rep3	Average	SD	p-value(unpaired T-Test vs WT value)					WT	#4	#13	#15		Orignial data
	WT	25.0617	20.6369	26.3436	24.014	2.9941						28.6833	6.62363	3.48435	5.8498			WT				# 4				# 13				# 15
	#4	8.4445	8.82808	8.051	8.4412	0.38855	0.0009					20.4118	5.63511	6.38763	4.33113			Diseased area	Total area	diseased area ratio		Diseased area	Total area	diseased area ratio		Diseased area	Total area	diseased area ratio		Diseased area	Total area	diseased area ratio			Multiple comparisons
	#13	6.63266	6.7699	5.63045	6.34434	0.622045	0.0006					25.8836	13.4788	4.99098	9.36942			23.185	80.831	28.6833		4.761	71.879	6.62363		2.521	72.352	3.48435		5.274	90.157	5.8498			VAR00010 Tukey HSD
	#15	6.98274	7.69437	5.78306	6.82006	0.965986	0.0007					25.268	8.04049	11.6677	8.38064			13.007	63.723	20.4118		5.533	98.188	5.63511		5.323	83.333	6.38763		3.022	69.774	4.33113			(I) pu	(J) pu	Mean difference (I-J)	Standard error	Significance	95% confidence interval
												19.2196	5.81826	5.43743	11.8881			25.185	97.301	25.8836		11.232	83.331	13.4788		4.844	97.055	4.99098		8.398	89.632	9.36942								lower limit	upper limit
												20.1473	8.24809	6.92894	5.60292			17.185	68.011	25.268		5.807	72.222	8.04049		10.307	88.338	11.6677		6.452	76.987	8.38064			#13	#15	-0.475722	1.20196	0.978721	-3.68497	2.73353
												19.5188	13.0211	9.19	7.55241			14.201	73.888	19.2196		3.877	66.635	5.81826		3.772	69.371	5.43743		9.874	83.058	11.8881				#4	-2.09686	1.20196	0.313586	-5.30611	1.11239
												23.6618	8.22487	5.52325	5.73409			16.988	84.319	20.1473		6.83	82.807	8.24809		5.43	78.367	6.92894		5.271	94.076	5.60292				WT	-17.6697	1.20196	5.98299e-13	-20.8789	-14.4604
												25.2832	9.80387	4.07566	7.37245			20.111	103.034	19.5188		8.905	68.389	13.0211		7.428	80.827	9.19		6.333	83.854	7.55241			#15	#13	0.475722	1.20196	0.978721	-2.73353	3.68497
												22.9136	7.17291	10.9292	6.55707			17.709	74.842	23.6618		7.779	94.579	8.22487		4.303	77.907	5.52325		5.899	102.876	5.73409				#4	-1.62114	1.20196	0.537596	-4.83038	1.58811
												25.1278	8.49176	4.05951	5.07256			17.566	69.477	25.2832		7.548	76.99	9.80387		3.006	73.755	4.07566		6.709	91.001	7.37245				WT	-17.194	1.20196	5.98299e-13	-20.4032	-13.9847
												32.0496	6.73548	3.45746	4.13017			21.666	94.555	22.9136		5.882	82.003	7.17291		9.731	89.037	10.9292		5.644	86.075	6.55707			#4	#13	2.09686	1.20196	0.313586	-1.11239	5.30611
																		20.449	81.38	25.1278		6.767	79.689	8.49176		4.377	107.821	4.05951		3.852	75.938	5.07256				#15	1.62114	1.20196	0.537596	-1.58811	4.83038
											Average	24.014	8.4412	6.34434	6.82006			22.552	70.366	32.0496		6.454	95.821	6.73548		2.869	82.98	3.45746		3.673	88.931	4.13017				WT	-15.5728	1.20196	5.98854e-13	-18.7821	-12.3636
											SD	3.89343	2.54116	2.82858	2.24856																				WT	#13	17.6697	1.20196	5.98299e-13	14.4604	20.8789
																																				#15	17.194	1.20196	5.98299e-13	13.9847	20.4032
Figure 6j, DON concentration																	Multiple comparisons																			#4	15.5728	1.20196	5.98854e-13	12.3636	18.7821
		rep1	rep2	rep3	Average	SD	p-value(unpaired T-Test vs WT value)										VAR00010 Tukey HSD
	WT	124.715	136.324	105.979	122.339	15.3114											(I) pu	(J) pu	Mean difference (I-J)	Standard error	Significance	95% confidence interval
	#4	82.5409	62.3859	42.9854	62.6374	19.779	0.0144															lower limit	upper limit
	#13	83.8333	88.8325	83.0641	85.2433	3.13203	0.0147										#13	#15	33.447	10.3555	0.0481009	0.285123	66.6089
	#15	52.8169	53.9651	48.6069	51.7963	2.82116	0.0014											#4	22.6059	10.3555	0.207465	-10.556	55.7678
																		WT	-37.0961	10.3555	0.0294214	-70.258	-3.93423
																	#15	#13	-33.447	10.3555	0.0481009	-66.6089	-0.285123
	Orignial data																	#4	-10.8411	10.3555	0.728598	-44.003	22.3208
																		WT	-70.5431	10.3555	0.000619758	-103.705	-37.3812
	Sample Name	Area (cps)	RT (min)														#4	#13	-22.6059	10.3555	0.207465	-55.7678	10.556
	WT	23600	22															#15	10.8411	10.3555	0.728598	-22.3208	44.003
	WT	6290	22.2															WT	-59.702	10.3555	0.00188723	-92.8639	-26.5401
	WT	19100	22.1														WT	#13	37.0961	10.3555	0.0294214	3.93423	70.258
	#4	17800	22															#15	70.5431	10.3555	0.000619758	37.3812	103.705
	#4	11500	22.1															#4	59.702	10.3555	0.00188723	26.5401	92.8639
	#4	7670	22.1
	#13	15500	22.2
	#13	16400	22.1
	#13	15300	22.1
	#15	9500	22.1
	#15	9710	22
	#15	8730	22.1

## Sheet: Figure S1
Figure S1b, PCR gel image
Figure S1d, root length										Orignial data
		rep1	rep2	rep3	Average	SD	p-value(unpaired T-Test vs WT value)				WT	ala1	ala2	ala3	ala4	ala5	ala6	ala7	ala8	ala9	ala10	ala11		Multiple comparisons
	WT	3.6625	3.7625	2.9875	3.47083	0.421555					3.2	2.1	2.3	0.9	3.1	3.2	3.5	2.9	4.1	2.2	3	3.2		VAR00010 Tukey HSD
	ala1	3.3	3.225	3.375	3.3	0.075	0.5275				3.8	3.3	2.7	0.7	3.3	2.7	3.6	2.7	3.8	3.2	2.8	4.1		(I) pu	(J) pu	Mean difference (I-J)	Standard error	Significance	95% confidence interval
	ala2	3.425	3.4375	3.1625	3.34167	0.155289	0.6446				5.2	3.1	2.6	1.2	3	2.2	3.3	3.3	2.6	3.8	2.9	2.8							lower limit	upper limit
	ala3	1.2	1.1875	1.25	1.2125	0.0330719	0.0008				3.1	2.7	3.7	1.4	3.2	2.1	3.4	2.8	3	2.5	2.7	3.7		ala1	ala10	0.295833	0.181239	0.895732	-0.301603	0.89327
	ala4	2.975	3.0875	3.15	3.07083	0.0886825	0.1831				4.4	4.1	3.9	1.1	2.9	3.5	2.9	2.7	2.2	2.8	2.3	3.5			ala11	-0.108333	0.181239	0.999984	-0.70577	0.489103
	ala5	3.125	3.4875	3.3	3.30417	0.181286	0.5634				4.6	3.3	4.1	1.3	2.7	3.3	2.8	2.4	3.8	4.3	2.2	3.9			ala2	-0.0416667	0.181239	1	-0.639103	0.55577
	ala6	3.175	2.9875	3.2625	3.14167	0.140498	0.2688				2.3	3.5	3.9	1.2	3.4	4.2	2.9	2.8	3.1	3.3	3.1	3.2			ala3	2.0875	0.181239	6.32383e-13	1.49006	2.68494
	ala7	2.9125	3.45	3.0125	3.125	0.285865	0.3048				2.7	4.3	4.2	1.8	2.2	3.8	3	3.7	2.2	3.6	2.3	2.9			ala4	0.229167	0.181239	0.982746	-0.36827	0.826603
	ala8	3.1	3.15	3	3.08333	0.0763763	0.1923				3.2	3	4.3	1.7	3	3.5	3.2	4.1	3.1	3.2	2.2	4.4			ala5	-0.00416667	0.181239	1	-0.601603	0.59327
	ala9	3.2125	3.1625	3.625	3.33333	0.253825	0.6537				4.3	3.6	4.6	1.8	2.7	4.4	2.6	3.8	2.7	4.1	3	2.8			ala6	0.158333	0.181239	0.999308	-0.439103	0.75577
	ala10	2.6625	3.0875	3.2625	3.00417	0.308558	0.1967				2.6	2.8	3.9	0.9	2.9	3.3	2.8	3.3	2.9	2.6	4.3	3.2			ala7	0.175	0.181239	0.998256	-0.422437	0.772437
	ala11	3.4125	3.45	3.3625	3.40833	0.0438986	0.811				4.1	2.7	2.3	0.7	3.7	3.9	2.4	2.4	2.3	3.7	2.7	4.3			ala8	0.216667	0.181239	0.988983	-0.38077	0.814103
											3.7	2.9	2.6	0.8	4.5	4.2	3.5	3.5	2.5	2.4	2.4	3.6			ala9	-0.0333333	0.181239	1	-0.63077	0.564103
											3.9	3.3	2.9	1.2	2.3	2.8	3.4	3.6	4.3	3.5	4.7	3.4			WT	-0.170833	0.181239	0.9986	-0.76827	0.426603
											4.4	4	3.3	0.9	2.7	3.5	3.2	3.5	3.5	2.7	2.9	3.5		ala10	ala1	-0.295833	0.181239	0.895732	-0.89327	0.301603
											3.9	3.5	3.6	1.5	2.9	2.3	2.8	3.4	3.9	3.1	2.5	2.4			ala11	-0.404167	0.181239	0.529355	-1.0016	0.19327
											2.8	4.1	4.9	0.8	2.3	3.5	3.1	2.6	4.1	3.6	4.8	3.3			ala2	-0.3375	0.181239	0.781377	-0.934937	0.259937
											2.7	3.3	3.2	1.2	3.3	2.7	2.7	3.2	2.8	3.5	3.5	5			ala3	1.79167	0.181239	6.32383e-13	1.19423	2.3891
											2.9	2.5	3.4	0.7	3.2	2.4	2.9	2.9	3.5	4.4	2.2	3.3			ala4	-0.0666667	0.181239	1	-0.664103	0.53077
											3.1	3.1	2.6	0.9	5	3.1	3	3.3	2.5	2.9	3.5	3.2			ala5	-0.3	0.181239	0.886451	-0.897437	0.297437
											3.2	2.9	2.5	1.8	2.2	3.4	3.1	3.2	3.1	3	3.8	2.6			ala6	-0.1375	0.181239	0.999821	-0.734937	0.459937
											2.6	3.4	3.3	1.4	3.1	4.4	3.6	2.6	2.4	4.5	2.9	3.2			ala7	-0.120833	0.181239	0.99995	-0.71827	0.476603
											4.1	3.9	3.1	1.7	3	3.9	4.2	3.3	3.6	3.6	3.2	3.1			ala8	-0.0791667	0.181239	0.999999	-0.676603	0.51827
											2.5	3.8	2.3	1.5	3.1	3	3.5	3	2	3.5	2.2	3.2			ala9	-0.329167	0.181239	0.8079	-0.926603	0.26827
																									WT	-0.466667	0.181239	0.299234	-1.0641	0.13077
										Average	3.47083	3.3	3.34167	1.2125	3.07083	3.30417	3.14167	3.125	3.08333	3.33333	3.00417	3.40833		ala11	ala1	0.108333	0.181239	0.999984	-0.489103	0.70577
										SD	0.788217	0.555604	0.771175	0.377995	0.647053	0.683647	0.400995	0.454207	0.686938	0.63016	0.763561	0.597762			ala10	0.404167	0.181239	0.529355	-0.19327	1.0016
																									ala2	0.0666667	0.181239	1	-0.53077	0.664103
																									ala3	2.19583	0.181239	6.32383e-13	1.5984	2.79327
																									ala4	0.3375	0.181239	0.781377	-0.259937	0.934937
																									ala5	0.104167	0.181239	0.999989	-0.49327	0.701603
																									ala6	0.266667	0.181239	0.947098	-0.33077	0.864103
																									ala7	0.283333	0.181239	0.920614	-0.314103	0.88077
																									ala8	0.325	0.181239	0.820522	-0.272437	0.922437
																									ala9	0.075	0.181239	1	-0.522437	0.672437
																									WT	-0.0625	0.181239	1	-0.659937	0.534937
																								ala2	ala1	0.0416667	0.181239	1	-0.55577	0.639103
																									ala10	0.3375	0.181239	0.781377	-0.259937	0.934937
																									ala11	-0.0666667	0.181239	1	-0.664103	0.53077
																									ala3	2.12917	0.181239	6.32383e-13	1.53173	2.7266
																									ala4	0.270833	0.181239	0.941166	-0.326603	0.86827
																									ala5	0.0375	0.181239	1	-0.559937	0.634937
																									ala6	0.2	0.181239	0.994348	-0.397437	0.797437
																									ala7	0.216667	0.181239	0.988983	-0.38077	0.814103
																									ala8	0.258333	0.181239	0.95766	-0.339103	0.85577
																									ala9	0.00833333	0.181239	1	-0.589103	0.60577
																									WT	-0.129167	0.181239	0.999903	-0.726603	0.46827
																								ala3	ala1	-2.0875	0.181239	6.32383e-13	-2.68494	-1.49006
																									ala10	-1.79167	0.181239	6.32383e-13	-2.3891	-1.19423
																									ala11	-2.19583	0.181239	6.32383e-13	-2.79327	-1.5984
																									ala2	-2.12917	0.181239	6.32383e-13	-2.7266	-1.53173
																									ala4	-1.85833	0.181239	6.32383e-13	-2.45577	-1.2609
																									ala5	-2.09167	0.181239	6.32383e-13	-2.6891	-1.49423
																									ala6	-1.92917	0.181239	6.32383e-13	-2.5266	-1.33173
																									ala7	-1.9125	0.181239	6.32383e-13	-2.50994	-1.31506
																									ala8	-1.87083	0.181239	6.32383e-13	-2.46827	-1.2734
																									ala9	-2.12083	0.181239	6.32383e-13	-2.71827	-1.5234
																									WT	-2.25833	0.181239	6.32383e-13	-2.85577	-1.6609
																								ala4	ala1	-0.229167	0.181239	0.982746	-0.826603	0.36827
																									ala10	0.0666667	0.181239	1	-0.53077	0.664103
																									ala11	-0.3375	0.181239	0.781377	-0.934937	0.259937
																									ala2	-0.270833	0.181239	0.941166	-0.86827	0.326603
																									ala3	1.85833	0.181239	6.32383e-13	1.2609	2.45577
																									ala5	-0.233333	0.181239	0.980144	-0.83077	0.364103
																									ala6	-0.0708333	0.181239	1	-0.66827	0.526603
																									ala7	-0.0541667	0.181239	1	-0.651603	0.54327
																									ala8	-0.0125	0.181239	1	-0.609937	0.584937
																									ala9	-0.2625	0.181239	0.952591	-0.859937	0.334937
																									WT	-0.4	0.181239	0.545991	-0.997437	0.197437
																								ala5	ala1	0.00416667	0.181239	1	-0.59327	0.601603
																									ala10	0.3	0.181239	0.886451	-0.297437	0.897437
																									ala11	-0.104167	0.181239	0.999989	-0.701603	0.49327
																									ala2	-0.0375	0.181239	1	-0.634937	0.559937
																									ala3	2.09167	0.181239	6.32383e-13	1.49423	2.6891
																									ala4	0.233333	0.181239	0.980144	-0.364103	0.83077
																									ala6	0.1625	0.181239	0.999118	-0.434937	0.759937
																									ala7	0.179167	0.181239	0.997844	-0.41827	0.776603
																									ala8	0.220833	0.181239	0.987146	-0.376603	0.81827
																									ala9	-0.0291667	0.181239	1	-0.626603	0.56827
																									WT	-0.166667	0.181239	0.998884	-0.764103	0.43077
																								ala6	ala1	-0.158333	0.181239	0.999308	-0.75577	0.439103
																									ala10	0.1375	0.181239	0.999821	-0.459937	0.734937
																									ala11	-0.266667	0.181239	0.947098	-0.864103	0.33077
																									ala2	-0.2	0.181239	0.994348	-0.797437	0.397437
																									ala3	1.92917	0.181239	6.32383e-13	1.33173	2.5266
																									ala4	0.0708333	0.181239	1	-0.526603	0.66827
																									ala5	-0.1625	0.181239	0.999118	-0.759937	0.434937
																									ala7	0.0166667	0.181239	1	-0.58077	0.614103
																									ala8	0.0583333	0.181239	1	-0.539103	0.65577
																									ala9	-0.191667	0.181239	0.996084	-0.789103	0.40577
																									WT	-0.329167	0.181239	0.8079	-0.926603	0.26827
																								ala7	ala1	-0.175	0.181239	0.998256	-0.772437	0.422437
																									ala10	0.120833	0.181239	0.99995	-0.476603	0.71827
																									ala11	-0.283333	0.181239	0.920614	-0.88077	0.314103
																									ala2	-0.216667	0.181239	0.988983	-0.814103	0.38077
																									ala3	1.9125	0.181239	6.32383e-13	1.31506	2.50994
																									ala4	0.0541667	0.181239	1	-0.54327	0.651603
																									ala5	-0.179167	0.181239	0.997844	-0.776603	0.41827
																									ala6	-0.0166667	0.181239	1	-0.614103	0.58077
																									ala8	0.0416667	0.181239	1	-0.55577	0.639103
																									ala9	-0.208333	0.181239	0.992026	-0.80577	0.389103
																									WT	-0.345833	0.181239	0.753273	-0.94327	0.251603
																								ala8	ala1	-0.216667	0.181239	0.988983	-0.814103	0.38077
																									ala10	0.0791667	0.181239	0.999999	-0.51827	0.676603
																									ala11	-0.325	0.181239	0.820522	-0.922437	0.272437
																									ala2	-0.258333	0.181239	0.95766	-0.85577	0.339103
																									ala3	1.87083	0.181239	6.32383e-13	1.2734	2.46827
																									ala4	0.0125	0.181239	1	-0.584937	0.609937
																									ala5	-0.220833	0.181239	0.987146	-0.81827	0.376603
																									ala6	-0.0583333	0.181239	1	-0.65577	0.539103
																									ala7	-0.0416667	0.181239	1	-0.639103	0.55577
																									ala9	-0.25	0.181239	0.966593	-0.847437	0.347437
																									WT	-0.3875	0.181239	0.595902	-0.984937	0.209937
																								ala9	ala1	0.0333333	0.181239	1	-0.564103	0.63077
																									ala10	0.329167	0.181239	0.8079	-0.26827	0.926603
																									ala11	-0.075	0.181239	1	-0.672437	0.522437
																									ala2	-0.00833333	0.181239	1	-0.60577	0.589103
																									ala3	2.12083	0.181239	6.32383e-13	1.5234	2.71827
																									ala4	0.2625	0.181239	0.952591	-0.334937	0.859937
																									ala5	0.0291667	0.181239	1	-0.56827	0.626603
																									ala6	0.191667	0.181239	0.996084	-0.40577	0.789103
																									ala7	0.208333	0.181239	0.992026	-0.389103	0.80577
																									ala8	0.25	0.181239	0.966593	-0.347437	0.847437
																									WT	-0.1375	0.181239	0.999821	-0.734937	0.459937
																								WT	ala1	0.170833	0.181239	0.9986	-0.426603	0.76827
																									ala10	0.466667	0.181239	0.299234	-0.13077	1.0641
																									ala11	0.0625	0.181239	1	-0.534937	0.659937
																									ala2	0.129167	0.181239	0.999903	-0.46827	0.726603
																									ala3	2.25833	0.181239	6.32383e-13	1.6609	2.85577
																									ala4	0.4	0.181239	0.545991	-0.197437	0.997437
																									ala5	0.166667	0.181239	0.998884	-0.43077	0.764103
																									ala6	0.329167	0.181239	0.8079	-0.26827	0.926603
																									ala7	0.345833	0.181239	0.753273	-0.251603	0.94327
																									ala8	0.3875	0.181239	0.595902	-0.209937	0.984937
																									ala9	0.1375	0.181239	0.999821	-0.459937	0.734937

## Sheet: Figure S2
Figure S2b, root length
		rep1	rep2	rep3	Average	SD	p-value(unpaired T-Test vs WT value)			WT	ala1	ala2	ala3	ala4	ala5	ala6	ala7	ala8	ala9	ala10	ala11
	WT	0.68	0.65	0.66	0.663333	0.0152753				0.5	0.2	0.5	0.3	0.3	0.3	0.2	0.4	0.4	0.6	0.6	0.3
	ala1	0.18	0.17	0.18	0.176667	0.0057735	0			0.8	0.3	0.3	0.3	0.3	0.2	0.4	0.3	0.5	0.7	0.6	0.4
	ala2	0.36	0.3	0.32	0.326667	0.0305505	0.0001			0.6	0.2	0.3	0.4	0.2	0.2	0.3	0.5	0.6	0.4	0.6	0.2
	ala3	0.3	0.32	0.34	0.32	0.02	0			0.5	0.2	0.5	0.3	0.3	0.2	0.3	0.3	0.5	0.5	0.5	0.4
	ala4	0.3	0.35	0.36	0.336667	0.0321455	0.0001			0.5	0.1	0.3	0.2	0.4	0.3	0.2	0.5	0.6	0.8	0.6	0.4
	ala5	0.26	0.37	0.37	0.333333	0.0635085	0.0009			0.7	0.1	0.4	0.2	0.3	0.3	0.4	0.4	0.4	0.6	0.5	0.2
	ala6	0.32	0.33	0.36	0.336667	0.0208167	0			0.7	0.3	0.3	0.3	0.5	0.2	0.4	0.6	0.5	0.5	0.4	0.3
	ala7	0.51	0.49	0.52	0.506667	0.0152753	0.0002			0.8	0.2	0.4	0.3	0.3	0.2	0.2	0.7	0.5	0.4	0.4	0.7
	ala8	0.53	0.51	0.54	0.526667	0.0152753	0.0004			0.9	0.1	0.3	0.4	0.2	0.3	0.4	0.6	0.6	0.4	0.4	0.4
	ala9	0.52	0.47	0.47	0.486667	0.0288675	0.0007			0.8	0.1	0.3	0.3	0.2	0.4	0.4	0.8	0.7	0.3	0.5	0.2
	ala10	0.51	0.41	0.48	0.466667	0.051316	0.0031			0.6	0.2	0.2	0.2	0.3	0.3	0.2	0.5	0.4	0.5	0.4	0.3
	ala11	0.35	0.43	0.38	0.386667	0.0404145	0.0004			0.6	0.2	0.3	0.5	0.3	0.3	0.4	0.4	0.6	0.3	0.5	0.7
										0.5	0.1	0.4	0.2	0.4	0.3	0.4	0.5	0.6	0.4	0.5	0.5
										0.6	0.2	0.4	0.2	0.3	0.4	0.4	0.6	0.4	0.4	0.4	0.4
										0.9	0.1	0.2	0.3	0.4	0.5	0.3	0.6	0.8	0.5	0.3	0.3
										0.5	0.1	0.3	0.2	0.4	0.4	0.3	0.3	0.4	0.5	0.4	0.4
										0.5	0.2	0.3	0.7	0.3	0.5	0.3	0.4	0.4	0.8	0.5	0.2
										0.8	0.3	0.2	0.3	0.4	0.3	0.3	0.5	0.4	0.5	0.4	0.5
										0.6	0.1	0.3	0.4	0.3	0.4	0.4	0.6	0.6	0.5	0.3	0.4
										0.9	0.2	0.4	0.2	0.4	0.3	0.3	0.5	0.5	0.3	0.4	0.6
										0.8	0.2	0.4	0.3	0.5	0.5	0.4	0.6	0.4	0.4	0.6	0.5
										0.7	0.1	0.2	0.7	0.3	0.3	0.3	0.5	0.5	0.4	0.3	0.4
										0.9	0.2	0.3	0.2	0.3	0.4	0.4	0.5	0.4	0.5	0.5	0.3
										0.8	0.1	0.6	0.2	0.4	0.4	0.5	0.6	0.6	0.3	0.7	0.4
										0.7	0.1	0.2	0.7	0.3	0.4	0.3	0.5	0.4	0.6	0.4	0.6
										0.6	0.3	0.3	0.4	0.4	0.3	0.3	0.5	0.7	0.4	0.5	0.3
										0.5	0.2	0.2	0.2	0.3	0.4	0.3	0.6	0.5	0.5	0.4	0.3
										0.4	0.3	0.3	0.2	0.5	0.3	0.4	0.4	0.4	0.4	0.6	0.4
										0.7	0.2	0.2	0.3	0.3	0.4	0.3	0.5	0.8	0.7	0.3	0.3
										0.5	0.1	0.5	0.2	0.3	0.3	0.4	0.5	0.7	0.5	0.5	0.3
									Average	0.663333	0.176667	0.326667	0.32	0.336667	0.333333	0.336667	0.506667	0.526667	0.486667	0.466667	0.386667
									SD	0.149674	0.0727932	0.104826	0.151771	0.0808717	0.0884087	0.076489	0.114269	0.125762	0.135782	0.106134	0.135782
Figure S2d, DON5-FAM fluorescence (%)									Orignial data
		rep1	rep2	rep3	Average	SD	p-value(unpaired T-Test vs WT value)			WT	ala1	ala2	ala3	ala4	ala5	ala6	ala7	ala8	ala9	ala10	ala11
	WT	88.2614	88.8609	89.2308	88.7843	0.489222				90.4762	3.44828	61.9048	91.1765	57.377	68.5714	71.4286	82.1429	75	74.6835	80.7692	62.069
	ala1	2.43842	5.63492	6.9873	5.02021	2.33591	0			86.0465	1.42857	83.0508	65.3061	66.25	66	63.8298	76.9231	71.0526	89.4737	82.6923	73.4513
	ala2	72.4778	75.2786	77.577	75.1111	2.55372	0.0008			90.625	8.88889	74.1935	58.1818	52.1739	68.6275	68.9655	67.8571	88	69.0476	87.234	61.2245
	ala3	78.2413	63.9966	65.2778	69.1719	7.88042	0.0126			87.0968	2.38095	76.3636	69.8113	59.5238	70.4918	87.2549	65.7143	86.2069	69.7674	83.3333	86.7925
	ala4	61.8135	55.8489	57.816	58.4928	3.03939	0.0001			92.3077	3.44828	84.8837	75.5556	61.1765	76.7857	71.1538	80.3922	62.3656	65.3061	67.2566	60
	ala5	67.2857	69.5596	68.0225	68.2893	1.16019	0			86.1538	10.5263	70.2703	55	54.4554	59.2593	56.4103	62.5	69.2308	79.7101	75	69.5652
	ala6	67.6292	78.1102	63.7821	69.8405	7.41562	0.0116
	ala7	79.533	66.7857	71.4461	72.5883	6.44993	0.0123		Average	88.7843	5.02021	75.1111	69.1719	58.4928	68.2893	69.8405	72.5883	75.3093	74.6648	79.3809	68.8504
	ala8	73.0263	87.1034	65.7982	75.3093	10.8346	0.0978		SD	2.68058	3.7441	8.47107	13.1296	5.01822	5.72742	10.2447	8.27514	10.0251	8.80773	7.16068	10.2574
	ala9	82.0786	69.4075	72.5081	74.6648	6.6051	0.021
	ala10	81.7308	85.2837	71.1283	79.3809	7.36444	0.092
	ala11	67.7601	74.0085	64.7826	68.8504	4.70857	0.0019
Figure S2f, bleached leaves (%)									Orignial data
		rep1	rep2	rep3	Average	SD	p-value(unpaired T-Test vs WT value)			WT	ala1	ala2	ala3	ala4	ala5	ala6	ala7	ala8	ala9	ala10	ala11
	WT	30.6316	31.9992	28.7121	30.4476	1.65123				37.5	33.3333	33.3333	30	37.5	33.3333	40	100	20	37.5	33.3333	33.3333
	ala1	32.1759	29.7138	26.5362	29.4753	2.82742	0.6341			33.3333	44.4444	25	25	27.2727	27.2727	45.4545	88.8889	27.2727	27.2727	44.4444	27.2727
	ala2	31.4815	28.0784	27.8	29.12	2.04988	0.4316			38.4615	22.2222	41.6667	22.2222	25	40	62.5	90.9091	22.2222	33.3333	30	36.3636
	ala3	29.2343	24.8978	32.4411	28.8577	3.78572	0.5414			25	37.5	25	37.5	12.5	33.3333	37.5	100	50	25	37.5	37.5
	ala4	27.6936	33.3168	28.2148	29.7418	3.10705	0.7457			22.2222	22.2222	22.2222	22.2222	22.2222	37.5	37.5	81.8182	22.2222	27.2727	37.5	33.3333
	ala5	35.5177	31.8603	27.5382	31.6387	3.99435	0.6581			27.2727	33.3333	41.6667	38.4615	41.6667	41.6667	50	80	18.1818	33.3333	41.6667	36.3636
	ala6	45.4924	40.585	42.1807	42.7527	2.50321	0.0021			27.2727	25	28.5714	25	27.2727	33.3333	33.3333	100	25	27.2727	27.2727	37.5
	ala7	90.2694	92.1296	88.1734	90.1908	1.97928	0			22.2222	33.3333	22.2222	27.2727	33.3333	27.2727	30	77.7778	27.2727	44.4444	33.3333	33.3333
	ala8	26.6498	29.0339	33.6616	29.7818	3.56521	0.7837			33.3333	36.3636	25	33.3333	30	41.6667	45.4545	100	30.7692	41.6667	41.6667	33.3333
	ala9	30.6187	36.0269	29.2865	31.9774	3.56974	0.5375			37.5	25	45.4545	22.2222	37.5	25	37.5	75	27.2727	25	25	25
	ala10	37.4074	29.0825	28.6467	31.7122	4.937	0.6956			30	22.2222	22.2222	14.2857	33.3333	22.2222	55.5556	100	22.2222	44.4444	22.2222	33.3333
	ala11	34.0278	33.75	33.0012	33.593	0.531013	0.0348			41.6667	36.3636	25	27.2727	38.4615	41.6667	41.6667	100	41.6667	33.3333	25	40
										33.3333	27.2727	28.5714	27.2727	25	27.2727	42.8571	81.8182	27.2727	25	30	37.5
										33.3333	22.2222	27.2727	30	27.2727	25	45.4545	88.8889	22.2222	22.2222	22.2222	30
										27.2727	41.6667	23.0769	45.4545	33.3333	38.4615	60	91.6667	36.3636	30.7692	41.6667	27.2727
										25	12.5	27.2727	33.3333	33.3333	25	37.5	88.8889	30	25	25	37.5
										33.3333	22.2222	33.3333	22.2222	27.2727	22.2222	27.2727	77.7778	44.4444	27.2727	22.2222	27.2727
										20	33.3333	27.2727	36.3636	23.0769	27.2727	40	100	41.6667	45.4545	30.7692	38.4615
									Average	30.4476	29.4753	29.12	28.8577	29.7418	31.6387	42.7527	90.1908	29.7818	31.9774	31.7122	33.593
									SD	6.25657	8.3583	7.17493	7.54263	7.10376	7.05823	9.52846	9.28092	9.25931	7.67839	7.52814	4.52501
Figure S2g, fluorescence density
									WT	pixel distance	0	0.00333	0.00667	0.01	0.01333	0.01667	0.02	0.02333	0.02667	0.03	0.03333	0.03667	0.04	0.04333	0.04667	0.05	0.05333	0.05667	0.06	0.06333	0.06667	0.07	0.07333	0.07667	0.08	0.08333	0.08667	0.09	0.09333	0.09667	0.1	0.10333	0.10667	0.11	0.11333	0.11667	0.12	0.12333	0.12667
										FM4-64	40	40.0524	40.5386	41.6004	41.6389	42.0623	43.2801	45.1697	47.293	49.0312	50.6199	53.1995	54.2405	55.053	56.6776	60.0733	63.9986	67.8038	71.1246	73.0756	74.4982	77.3005	78.9035	80.1443	79.7313	78.3413	76.1239	70.6922	63.3956	58.6068	53.162	48.7028	45.8397	44.4413	43.6831	44.3333	43.971	42.2573	38.6124
										CIAFITC	2	2.012	2	1.879	1.171	1	1	1.028	1	2.141	2	2.224	3.726	4	4.467	7.704	10.796	13.69	15.825	16.568	18.233	21.79	24.067	27.854	31.896	34.045	34.722	34.573	34.027	33.065	33.527	34.824	37.517	40.574	44.551	48.087	51.527	54.165	54.82
									ala1	pixel distance	0	0.003333	0.006667	0.01	0.013333	0.016667	0.02	0.023333	0.026667	0.03	0.033333	0.036667	0.04	0.043333	0.046667	0.05	0.053333	0.056667	0.06	0.063333	0.066667	0.07	0.073333	0.076667	0.08	0.083333	0.086667	0.09	0.093333	0.096667	0.1	0.103333	0.106667	0.11	0.113333	0.116667	0.12	0.123333	0.126667
										FM4-64	88	85.3703	84.2468	82.9367	81.076	77.6899	73.4873	69.8128	66.1266	62.1424	57.3924	53.8165	50.7089	47.0775	43.2215	39.6776	37.3201	35.8634	33.7086	31.0348	29.2328	28.5918	27.7152	26.8386	25.962	25.0854	25	25	24.4557	23.5791	22.3671	21.1867	20.9494	20.0728	19.7532	19.2753	19	19.4335	20.1582
										CIAFITC	30	33.1867	35.6203	37.4968	39.7906	43.3165	47.1203	49.826	51.6709	54.413	57.0886	58.8987	59.7342	60.212	60.6899	61.1677	61.6545	62.1234	63.3797	64.0791	65.0886	66.0348	66.5127	67.1519	68.9747	70.807	71.4557	71.7003	72.924	74.2785	75	75	75.0506	75.9272	76.557	76.2753	76.3544	76.7532	76.8908
									ala2	pixel distance	0	0.003333	0.006667	0.01	0.013333	0.016667	0.02	0.023333	0.026667	0.03	0.033333	0.036667	0.04	0.043333	0.046667	0.05	0.053333	0.056667	0.06	0.063333	0.066667	0.07	0.073333	0.076667	0.08	0.083333	0.086667	0.09	0.093333	0.096667	0.1	0.103333	0.106667	0.11	0.113333	0.116667	0.12	0.123333	0.126667
										FM4-64	103	101.352	98.968	95.952	93.184	89.169	85.903	80.475	75.493	69.29	64.645	59.72	54.161	48.264	43.975	42.857	45.41	50.741	54.29	57.437	59.478	59.111	56.939	55.24	52.774	49.867	48.305	45.764	41.953	36.5	31	23.743	17.114	13	10.355	11.356	12.758	14.98	17.254
										CIAFITC	5.5	6	6	6.175	7.687	10.794	14	20.437	27.113	33.143	39.025	45.446	51.073	56.499	62.656	67.274	70.908	73.603	75.839	79.063	82.504	86.067	91.606	96.115	98.435	99.886	100.545	101.599	103.162	103.746	103.968	104.083	106.87	109.968	114.022	118.846	122.54	124.963	124.746
									ala3	pixel distance	0	0.00333	0.00667	0.01	0.01333	0.01667	0.02	0.02333	0.02667	0.03	0.03333	0.03667	0.04	0.04333	0.04667	0.05	0.05333	0.05667	0.06	0.06333	0.06667	0.07	0.07333	0.07667	0.08	0.08333	0.08667	0.09	0.09333	0.09667	0.1	0.10333	0.10667	0.11	0.11333	0.11667	0.12	0.12333	0.12667
										FM4-64	79.111	82.558	86.236	89.235	91.536	94.204	98.525	102.827	107.361	112.026	113.641	119.166	124.497	128.832	132.157	133.882	137.239	141.692	145.442	148.046	150.368	152.727	153.982	154	154	154	153.734	152.294	150.251	147.844	144.355	141.813	139.602	137.392	135.646	133.376	129.761	127.551	125.886
										CIAFITC	41.667	43.833	46.269	48.059	48.634	49.964	50.784	51	51	51	51	51.66	52.478	53	53.386	53.961	52.157	52.111	52.686	53.261	53.818	53.508	53.995	54.265	55.328	56.895	58.582	58.777	59.925	61.753	63.583	66.024	67.659	68.85	70.354	71.564	73.395	76.106	78.205
									ala4	pixel distance	0	0.003333	0.006667	0.01	0.013333	0.016667	0.02	0.023333	0.026667	0.03	0.033333	0.036667	0.04	0.043333	0.046667	0.05	0.053333	0.056667	0.06	0.063333	0.066667	0.07	0.073333	0.076667	0.08	0.083333	0.086667	0.09	0.093333	0.096667	0.1	0.103333	0.106667	0.11	0.113333	0.116667	0.12	0.123333	0.126667
										FM4-64	109.25	106.325	104.151	101.976	100.219	99.4201	98.8284	97.2781	94.7692	91.929	89.5612	86.3981	83.4053	81.4615	80.4763	79.8817	77.7071	75.5325	73.4852	72.1834	70.0089	67.8994	66.7485	66.5215	65.6292	64.1201	64	64	63.0799	62.1006	61.1213	60.3095	59.574	58.2985	57.2041	56.2249	55.7924	54.4018	52.574
										CIAFITC	25.75	25.1479	25	24.1243	23	23	23	23	23.6686	25.3136	26	26.5444	28.5947	30.3077	30.9438	33.3077	36.3004	38.4928	41.1854	44.5325	49.3432	53.2959	57.3846	60.5858	65.6953	69.8284	74.0814	77.4852	80.855	85.1243	89.4734	92.7692	95.4301	97.8876	100.278	101	101.754	102.734	103.209
									ala5	pixel distance	0	0.003333	0.006667	0.01	0.013333	0.016667	0.02	0.023333	0.026667	0.03	0.033333	0.036667	0.04	0.043333	0.046667	0.05	0.053333	0.056667	0.06	0.063333	0.066667	0.07	0.073333	0.076667	0.08	0.083333	0.086667	0.09	0.093333	0.096667	0.1	0.103333	0.106667	0.11	0.113333	0.116667	0.12	0.123333	0.126667
										FM4-64	88	90.6814	94.0738	96.6903	98.3451	98.6991	98.2389	97.8972	97.26	96.7134	94.9718	94.0708	92.3284	90.646	88.0177	84.8761	82.5575	81.2655	78.6528	76.3022	73.2478	72.2301	70.7196	67.9117	64.0746	61.2739	58.9897	56.0689	52.6291	48.223	45.8319	43.5929	40.4167	37.5133	35.0868	32.6372	30.5752	29.1593	26.9204
										CIAFITC	52	51.106	50.212	50.354	50.805	51	51	51.159	51.519	51.165	52.483	53.796	55.142	57.106	59.509	62.041	64.265	67.602	71.513	75.097	79.584	83.743	87.162	90.434	94.094	98.07	101.506	103.823	106.938	109.097	110.08	110.976	111.885	112.788	113.69	114.876	117.035	119.588	122.416
									ala6	pixel distance	0	0.003333	0.006667	0.01	0.013333	0.016667	0.02	0.023333	0.026667	0.03	0.033333	0.036667	0.04	0.043333	0.046667	0.05	0.053333	0.056667	0.06	0.063333	0.066667	0.07	0.073333	0.076667	0.08	0.083333	0.086667	0.09	0.093333	0.096667	0.1	0.103333	0.106667	0.11	0.113333	0.116667	0.12	0.123333	0.126667
										FM4-64	110.75	111.368	112.204	113.562	113.8	112.756	111.645	109.894	106.082	102.03	98.4117	94.0544	89.2354	83.9341	79.5364	75.1476	72.3727	68.8227	65.0795	63.8023	62.6364	61.4682	60.45	60.2659	60.1903	60.8059	59.9753	59.5295	59.3455	59.1676	59.0222	59.7946	59.9964	60.8288	61.4409	61.1136	61.5547	61.0659	60.9573
										CIAFITC	20.75	21.4841	22	22.4523	23.8727	25.5972	27.7336	30.3773	33.5182	37.1264	40.3636	43.4837	46.8757	51.7285	55.2636	59.3751	63.3182	68.0364	72.6944	74.5886	77.7273	80.8029	83.15	84.2325	86.1642	88.1023	89.8247	91.1078	92.4	93.2	94	94	94	94	94	94.8896	95	94.6562	94.5472
									ala7	pixel distance	0	0.00333	0.00667	0.01	0.01333	0.01667	0.02	0.02333	0.02667	0.03	0.03333	0.03667	0.04	0.04333	0.04667	0.05	0.05333	0.05667	0.06	0.06333	0.06667	0.07	0.07333	0.07667	0.08	0.08333	0.08667	0.09	0.09333	0.09667	0.1	0.10333	0.10667	0.11	0.11333	0.11667	0.12	0.12333	0.12667
										FM4-64	123	123.647	123.444	122.61	122.589	122.903	123.141	123.643	124.089	123.599	123.27	123	123	122.984	124.025	125.105	125.007	125.628	127.512	129.872	132.339	134	134.197	136.495	137.735	136.812	136.446	137.813	138.646	137.699	137.275	136.572	135.436	133.141	132.065	130.559	126.984	123.298	120.009
										CIAFITC	61.3333	62.6863	64.2892	65.4669	66.8677	69.1115	70.0091	70.6433	71.2114	71.7795	72.3476	72.9157	73	72.9481	72.38	71.6239	70.4877	70	70	70	70.4462	71.2685	72.0908	72.9131	74.2576	75.8111	77.4203	80.0041	79.9895	80.1414	80.7095	80.9224	81.7398	82.4137	82.9818	83	82.9288	81.463	80.2542
									ala8	pixel distance	0	0.001667	0.003333	0.005	0.006667	0.008333	0.01	0.011667	0.013333	0.015	0.016667	0.018333	0.02	0.021667	0.023333	0.025	0.026667	0.028333	0.03	0.031667	0.033333	0.035	0.036667	0.038333	0.04	0.041667	0.043333	0.045	0.046667	0.048333	0.05	0.051667	0.053333	0.055	0.056667	0.058333	0.06	0.061667	0.063333
										FM4-64	57.667	59.353	63.013	69.51	74.118	81.353	89.549	96.294	104.431	111.863	120.922	127.784	134.647	141.078	145.863	148.686	149.863	150.222	149.843	147.02	143.105	137.745	131.98	124.51	117.804	110.804	103.791	97.294	89	82.386	76.882	69.078	61.778	55.725	50	46.51	41.549	38.059	34.412
										CIAFITC	21.333	24.157	26.98	29.804	32.176	35.176	37.137	37.882	38.627	39.745	40.451	40.529	40.608	40.569	41.098	41.843	43.373	45.333	48.235	52.353	54.19	55.941	60.216	63.275	63.549	65.529	66.105	67.569	68.529	69	69	69	69.17	70	70.667	72.745	75	76.49	78.647
									ala9	pixel distance	0	0.003333	0.006667	0.01	0.013333	0.016667	0.02	0.023333	0.026667	0.03	0.033333	0.036667	0.04	0.043333	0.046667	0.05	0.053333	0.056667	0.06	0.063333	0.066667	0.07	0.073333	0.076667	0.08	0.083333	0.086667	0.09	0.093333	0.096667	0.1	0.103333	0.106667	0.11	0.113333	0.116667	0.12	0.123333	0.126667
										FM4-64	112	111.908	112.458	113.946	113.987	112.556	109.471	104.91	100.216	97.118	94.33	92.451	90.804	88.876	86.878	84.922	83.348	80.395	76.408	71.229	65.196	58.706	52.216	46.013	40.386	37.014	34.496	31.17	26.952	21.889	18.422	17.649	19.209	22.216	24.889	25.98	24.145	19.752	15.113
										CIAFITC	6	7.5033	8.0239	8.5294	9.3833	12.2606	17.0196	22.3519	28.0821	33.308	36.9804	39.6191	42.1357	45.9258	50.1677	53.0784	54.0376	54.3333	54.7612	57.4291	62.8039	69.2941	73.9355	77.1496	78.6213	80.7654	82.3231	83.9273	84.0251	82.6002	76.7736	68.4311	59.4706	55.2353	58.4691	67.8508	80.3495	90.1195	94.6737
									ala10	pixel distance	0	0.003333	0.006667	0.01	0.013333	0.016667	0.02	0.023333	0.026667	0.03	0.033333	0.036667	0.04	0.043333	0.046667	0.05	0.053333	0.056667	0.06	0.063333	0.066667	0.07	0.073333	0.076667	0.08	0.083333	0.086667	0.09	0.093333	0.096667	0.1	0.103333	0.106667	0.11	0.113333	0.116667	0.12	0.123333	0.126667
										FM4-64	152	141.346	132.034	122.305	112.769	104.634	97.48	94.432	94.582	94.017	92.39	92.183	92.017	90.508	87.525	84.533	80.238	74.464	63.931	51.186	40.61	33.7	30.906	28.205	24.835	21.573	18.915	15.779	12.834	12.331	11.708	10.627	9.712	8.525	6.812	6.002	6.885	8.684	10.688
										CIAFITC	67	64.2308	64.4642	65.4082	68.6472	73.1751	76.5622	78.2147	79.435	79.8624	82.0339	84.9861	86.7966	88.113	89.4294	90.3993	91.1237	92.7443	96.8314	100.226	102.61	102.421	101.519	101.401	102.586	103.91	105.232	106.223	106.209	106.979	106.098	104.721	104.864	107.091	110.593	114.125	117.256	119.671	121.876
									ala11	pixel distance	0	0.003333	0.006667	0.01	0.013333	0.016667	0.02	0.023333	0.026667	0.03	0.033333	0.036667	0.04	0.043333	0.046667	0.05	0.053333	0.056667	0.06	0.063333	0.066667	0.07	0.073333	0.076667	0.08	0.083333	0.086667	0.09	0.093333	0.096667	0.1	0.103333	0.106667	0.11	0.113333	0.116667	0.12	0.123333	0.126667
										FM4-64	97	99.9044	103.012	105.521	107.031	105.913	102.878	98.6913	94.5043	90.3174	86	80.9904	78.513	77.2391	76.5652	75.7391	73.5183	70.947	66.5965	61.173	54.9565	49.9861	44.24	40.1	37.9739	36.8478	36.3217	36.3209	37.4487	38.447	39.2174	39.8183	39.7478	39.5087	38.5565	37.5435	37.2696	37.0035	37.1826
										CIAFITC	44	47.351	51.334	54.982	59.979	63.478	65.635	67.074	67.913	68.652	69.391	71.53	75.183	79.521	83.727	88.283	92.344	94.122	93.734	92.836	92	90.618	89.6	89.4	90	90.913	93.57	95.8	97.821	99.6	101	103.131	104.473	105.047	105.487	105.957	105.739	105.448	106.278
Figure S2h, CIAFITC fluorescence (%)									Orignial data
		rep1	rep2	rep3	Average	SD	p-value(unpaired T-Test vs WT value)			WT	ala1	ala2	ala3	ala4	ala5	ala6	ala7	ala8	ala9	ala10	ala11
	WT	93.1239	93.2292	94.8779	93.7437	0.983706				89.4737	91.5493	91.3043	82.6923	64.5161	93.0693	65.2174	5.26316	89.5833	73.1183	90.1961	84.2105
	ala1	90.7746	86.0784	84.4416	87.0982	3.28738	0.0285			96.7742	90	93.1034	83.7838	86.8852	85.4839	83.3333	8.57143	82.8947	86.3636	90.9091	68.75
	ala2	92.2039	91.3793	89.667	91.0834	1.29407	0.0471			96.875	80.3922	93.1034	90.6977	90.1961	76.0417	80.6452	10	82.8571	89.4737	85.1852	87.5
	ala3	83.238	91.4015	84.0909	86.2435	4.48726	0.0474			89.5833	91.7647	89.6552	92.1053	82.1429	94.2857	81.9444	10.5263	87.2727	89.4737	90.3226	86.3636
	ala4	75.7007	86.1695	78.277	80.049	5.45473	0.0129			95.1613	82.6087	90.6977	81.8182	68.1818	86.0759	63.6364	7.69231	76.7442	89.4737	86.2745	72.2222
	ala5	89.2766	85.1637	84.3423	86.2609	2.64378	0.0101			94.5946	86.2745	88.6364	86.3636	88.3721	82.6087	78.5714	10.9091	85.7143	89.4737	88.6364	80
	ala6	74.2754	81.2948	71.1039	75.558	5.21513	0.004			92.6829	86.1111	93.5484	80.6452	84.8101	75.7576	80.4878	10.2564	84	89.4737	89.3939	84.3137
	ala7	6.91729	10.2632	9.3007	8.82705	1.72249	0
	ala8	86.239	85.0649	81.2292	84.1777	2.62009	0.0041		Average	93.5921	86.9572	91.4355	85.4437	80.7292	84.7604	76.2623	9.03124	84.1523	86.6929	88.7025	80.48
	ala9	79.741	89.4737	89.4737	86.2294	5.61919	0.0846		SD	3.11525	4.40926	1.89713	4.4595	10.2053	7.3453	8.22686	2.01675	4.07912	6.09703	2.17844	7.28613
	ala10	90.5526	87.7539	87.4554	88.5873	1.70851	0.0106
	ala11	76.4803	86.9318	76.1111	79.8411	6.14355	0.018
Figure S2b																			Figure S2g										Figure S2i									Figure S2f
									Multiple comparisons											Multiple comparisons										Multiple comparisons									Multiple comparisons
									VAR00010 Tukey HSD											VAR00010 Tukey HSD										VAR00010 Tukey HSD									VAR00010 Tukey HSD
									(I) pu	(J) pu	Mean difference (I-J)	Standard error	Significance	95% confidence interval						(I) pu	(J) pu	Mean difference (I-J)	Standard error	Significance	95% confidence interval					(I) pu	(J) pu	Mean difference (I-J)	Standard error	Significance	95% confidence interval				(I) pu	(J) pu	Mean difference (I-J)	Standard error	Significance	95% confidence interval
														lower limit	upper limit										lower limit	upper limit									lower limit	upper limit								lower limit	upper limit
									ala1	ala10	-0.29	0.0297156	6.26832e-13	-0.387779	-0.192221					ala1	ala10	-74.3607	4.80548	7.80931e-13	-90.6999	-58.0216				ala1	ala10	-1.74532	3.06333	0.999988	-12.0927	8.60208			ala1	ala10	-2.2369	2.57557	0.999332	-10.7529	6.27915
										ala11	-0.21	0.0297156	5.73748e-10	-0.307779	-0.112221						ala11	-63.8302	4.80548	7.80931e-13	-80.1693	-47.491					ala11	6.47719	3.06333	0.614442	-3.87021	16.8246				ala11	-4.11767	2.57557	0.907813	-12.6337	4.39837
										ala2	-0.15	0.0297156	4.59871e-05	-0.247779	-0.0522206						ala2	-70.0909	4.80548	7.80931e-13	-86.4301	-53.7518					ala2	-4.47834	3.06333	0.945921	-14.8257	5.86906				ala2	0.355355	2.57557	1	-8.16069	8.8714
										ala3	-0.143333	0.0297156	0.000132763	-0.241113	-0.045554						ala3	-64.1517	4.80548	7.80931e-13	-80.4908	-47.8125					ala3	1.5135	3.06333	0.999997	-8.83391	11.8609				ala3	0.617577	2.57557	1	-7.89847	9.13362
										ala4	-0.16	0.0297156	8.66129e-06	-0.257779	-0.0622206						ala4	-53.4726	4.80548	7.99916e-13	-69.8117	-37.1334					ala4	6.22802	3.06333	0.669848	-4.11938	16.5754				ala4	-0.266447	2.57557	1	-8.78249	8.2496
										ala5	-0.156667	0.0297156	1.52664e-05	-0.254446	-0.0588873						ala5	-63.2691	4.80548	7.80931e-13	-79.6082	-46.9299					ala5	2.19681	3.06333	0.999877	-8.15059	12.5442				ala5	-2.16341	2.57557	0.999512	-10.6795	6.35264
										ala6	-0.16	0.0297156	8.66129e-06	-0.257779	-0.0622206						ala6	-64.8203	4.80548	7.80931e-13	-81.1594	-48.4811					ala6	10.6949	3.06333	0.0365101	0.347534	21.0423				ala6	-13.2774	2.57557	3.79467e-05	-21.7935	-4.76137
										ala7	-0.33	0.0297156	6.26832e-13	-0.427779	-0.232221						ala7	-67.568	4.80548	7.80931e-13	-83.9072	-51.2289					ala7	77.926	3.06333	7.21201e-13	67.5786	88.2734				ala7	-60.7155	2.57557	6.57363e-13	-69.2315	-52.1994
										ala8	-0.35	0.0297156	6.26832e-13	-0.447779	-0.252221						ala8	-70.2891	4.80548	7.80931e-13	-86.6283	-53.95					ala8	2.80487	3.06333	0.99875	-7.54254	13.1523				ala8	-0.306484	2.57557	1	-8.82253	8.20956
										ala9	-0.31	0.0297156	6.26832e-13	-0.407779	-0.212221						ala9	-69.6445	4.80548	7.80931e-13	-85.9837	-53.3054					ala9	0.264305	3.06333	1	-10.0831	10.6117				ala9	-2.50205	2.57557	0.998123	-11.0181	6.014
										WT	-0.486667	0.0297156	6.26832e-13	-0.584446	-0.388887						WT	-83.7641	4.80548	7.80931e-13	-100.103	-67.425					WT	-6.63494	3.06333	0.578771	-16.9823	3.71247				WT	-0.97233	2.57557	1	-9.48838	7.54372
									ala10	ala1	0.29	0.0297156	6.26832e-13	0.192221	0.387779					ala10	ala1	74.3607	4.80548	7.80931e-13	58.0216	90.6999				ala10	ala1	1.74532	3.06333	0.999988	-8.60208	12.0927			ala10	ala1	2.2369	2.57557	0.999332	-6.27915	10.7529
										ala11	0.08	0.0297156	0.234575	-0.0177794	0.177779						ala11	10.5305	4.80548	0.562057	-5.80863	26.8697					ala11	8.22252	3.06333	0.255366	-2.12488	18.5699				ala11	-1.88077	2.57557	0.999874	-10.3968	6.63527
										ala2	0.14	0.0297156	0.000221888	0.0422206	0.237779						ala2	4.26979	4.80548	0.999011	-12.0694	20.6089					ala2	-2.73301	3.06333	0.999014	-13.0804	7.61439				ala2	2.59225	2.57557	0.997422	-5.92379	11.1083
										ala3	0.146667	0.0297156	7.85615e-05	0.0488873	0.244446						ala3	10.209	4.80548	0.607991	-6.13011	26.5482					ala3	3.25882	3.06333	0.995305	-7.08858	13.6062				ala3	2.85448	2.57557	0.994043	-5.66157	11.3705
										ala4	0.13	0.0297156	0.000966822	0.0322206	0.227779						ala4	20.8881	4.80548	0.00292133	4.54899	37.2273					ala4	7.97334	3.06333	0.297706	-2.37406	18.3207				ala4	1.97045	2.57557	0.999802	-6.54559	10.4865
										ala5	0.133333	0.0297156	0.000598946	0.035554	0.231113						ala5	11.0916	4.80548	0.482456	-5.2475	27.4308					ala5	3.94214	3.06333	0.978271	-6.40526	14.2895				ala5	0.0734913	2.57557	1	-8.44255	8.58954
										ala6	0.13	0.0297156	0.000966822	0.0322206	0.227779						ala6	9.54045	4.80548	0.701036	-6.7987	25.8796					ala6	12.4403	3.06333	0.00640872	2.09286	22.7877				ala6	-11.0405	2.57557	0.00163724	-19.5566	-2.52447
										ala7	-0.04	0.0297156	0.972305	-0.137779	0.0577794						ala7	6.79267	4.80548	0.956249	-9.54648	23.1318					ala7	79.6713	3.06333	7.21201e-13	69.3239	90.0187				ala7	-58.4786	2.57557	6.57363e-13	-66.9946	-49.9625
										ala8	-0.06	0.0297156	0.680108	-0.157779	0.0377794						ala8	4.07161	4.80548	0.999363	-12.2675	20.4108					ala8	4.55019	3.06333	0.939852	-5.79721	14.8976				ala8	1.93042	2.57557	0.999838	-6.58563	10.4465
										ala9	-0.02	0.0297156	0.999946	-0.117779	0.0777794						ala9	4.71617	4.80548	0.997582	-11.623	21.0553					ala9	2.00963	3.06333	0.999949	-8.33777	12.357				ala9	-0.265152	2.57557	1	-8.7812	8.25089
										WT	-0.196667	0.0297156	9.05462e-09	-0.294446	-0.0988873						WT	-9.40341	4.80548	0.719285	-25.7426	6.93574					WT	-4.88961	3.06333	0.904876	-15.237	5.45779				WT	1.26457	2.57557	0.999998	-7.25148	9.78061
									ala11	ala1	0.21	0.0297156	5.73748e-10	0.112221	0.307779					ala11	ala1	63.8302	4.80548	7.80931e-13	47.491	80.1693				ala11	ala1	-6.47719	3.06333	0.614442	-16.8246	3.87021			ala11	ala1	4.11767	2.57557	0.907813	-4.39837	12.6337
										ala10	-0.08	0.0297156	0.234575	-0.177779	0.0177794						ala10	-10.5305	4.80548	0.562057	-26.8697	5.80863					ala10	-8.22252	3.06333	0.255366	-18.5699	2.12488				ala10	1.88077	2.57557	0.999874	-6.63527	10.3968
										ala2	0.06	0.0297156	0.680108	-0.0377794	0.157779						ala2	-6.26072	4.80548	0.97561	-22.5999	10.0784					ala2	-10.9555	3.06333	0.0286242	-21.3029	-0.608132				ala2	4.47303	2.57557	0.849013	-4.04302	12.9891
										ala3	0.0666667	0.0297156	0.519216	-0.0311127	0.164446						ala3	-0.321472	4.80548	1	-16.6606	16.0177					ala3	-4.9637	3.06333	0.895811	-15.3111	5.3837				ala3	4.73525	2.57557	0.794718	-3.7808	13.2513
										ala4	0.05	0.0297156	0.875123	-0.0477794	0.147779						ala4	10.3576	4.80548	0.586789	-5.98152	26.6968					ala4	-0.249177	3.06333	1	-10.5966	10.0982				ala4	3.85123	2.57557	0.940433	-4.66482	12.3673
										ala5	0.0533333	0.0297156	0.82	-0.044446	0.151113						ala5	0.561133	4.80548	1	-15.778	16.9003					ala5	-4.28038	3.06333	0.960391	-14.6278	6.06702				ala5	1.95426	2.57557	0.999817	-6.56178	10.4703
										ala6	0.05	0.0297156	0.875123	-0.0477794	0.147779						ala6	-0.990071	4.80548	1	-17.3292	15.3491					ala6	4.21774	3.06333	0.964319	-6.12966	14.5651				ala6	-9.15974	2.57557	0.0230624	-17.6758	-0.643699
										ala7	-0.12	0.0297156	0.00377526	-0.217779	-0.0222206						ala7	-3.73784	4.80548	0.999716	-20.077	12.6013					ala7	71.4488	3.06333	7.21201e-13	61.1014	81.7962				ala7	-56.5978	2.57557	6.57363e-13	-65.1139	-48.0818
										ala8	-0.14	0.0297156	0.000221888	-0.237779	-0.0422206						ala8	-6.45891	4.80548	0.969358	-22.7981	9.88024					ala8	-3.67233	3.06333	0.987449	-14.0197	6.67507				ala8	3.81119	2.57557	0.944522	-4.70486	12.3272
										ala9	-0.1	0.0297156	0.0398089	-0.197779	-0.00222065						ala9	-5.81435	4.80548	0.986128	-22.1535	10.5248					ala9	-6.21289	3.06333	0.673153	-16.5603	4.13451				ala9	1.61562	2.57557	0.999972	-6.90042	10.1317
										WT	-0.276667	0.0297156	6.26832e-13	-0.374446	-0.178887						WT	-19.9339	4.80548	0.00555599	-36.2731	-3.59478					WT	-13.1121	3.06333	0.00308498	-23.4595	-2.76473				WT	3.14534	2.57557	0.986732	-5.3707	11.6614
									ala2	ala1	0.15	0.0297156	4.59871e-05	0.0522206	0.247779					ala2	ala1	70.0909	4.80548	7.80931e-13	53.7518	86.4301				ala2	ala1	4.47834	3.06333	0.945921	-5.86906	14.8257			ala2	ala1	-0.355355	2.57557	1	-8.8714	8.16069
										ala10	-0.14	0.0297156	0.000221888	-0.237779	-0.0422206						ala10	-4.26979	4.80548	0.999011	-20.6089	12.0694					ala10	2.73301	3.06333	0.999014	-7.61439	13.0804				ala10	-2.59225	2.57557	0.997422	-11.1083	5.92379
										ala11	-0.06	0.0297156	0.680108	-0.157779	0.0377794						ala11	6.26072	4.80548	0.97561	-10.0784	22.5999					ala11	10.9555	3.06333	0.0286242	0.608132	21.3029				ala11	-4.47303	2.57557	0.849013	-12.9891	4.04302
										ala3	0.00666667	0.0297156	1	-0.0911127	0.104446						ala3	5.93925	4.80548	0.983634	-10.3999	22.2784					ala3	5.99183	3.06333	0.720349	-4.35557	16.3392				ala3	0.262222	2.57557	1	-8.25382	8.77827
										ala4	-0.01	0.0297156	1	-0.107779	0.0877794						ala4	16.6183	4.80548	0.0427938	0.2792	32.9575					ala4	10.7064	3.06333	0.0361276	0.358955	21.0538				ala4	-0.621801	2.57557	1	-9.13785	7.89424
										ala5	-0.00666667	0.0297156	1	-0.104446	0.0911127						ala5	6.82185	4.80548	0.954937	-9.51729	23.161					ala5	6.67515	3.06333	0.569648	-3.67225	17.0226				ala5	-2.51876	2.57557	0.998007	-11.0348	5.99728
										ala6	-0.01	0.0297156	1	-0.107779	0.0877794						ala6	5.27065	4.80548	0.993729	-11.0685	21.6098					ala6	15.1733	3.06333	0.000277516	4.82587	25.5207				ala6	-13.6328	2.57557	1.97947e-05	-22.1488	-5.11673
										ala7	-0.18	0.0297156	2.35259e-07	-0.277779	-0.0822206						ala7	2.52288	4.80548	0.999994	-13.8163	18.862					ala7	82.4043	3.06333	7.21201e-13	72.0569	92.7517				ala7	-61.0708	2.57557	6.57363e-13	-69.5869	-52.5548
										ala8	-0.2	0.0297156	4.59911e-09	-0.297779	-0.102221						ala8	-0.198184	4.80548	1	-16.5373	16.141					ala8	7.2832	3.06333	0.434178	-3.0642	17.6306				ala8	-0.661838	2.57557	1	-9.17788	7.85421
										ala9	-0.16	0.0297156	8.66129e-06	-0.257779	-0.0622206						ala9	0.446371	4.80548	1	-15.8928	16.7855					ala9	4.74264	3.06333	0.921327	-5.60476	15.09				ala9	-2.8574	2.57557	0.993991	-11.3735	5.65864
										WT	-0.336667	0.0297156	6.26832e-13	-0.434446	-0.238887						WT	-13.6732	4.80548	0.18797	-30.0124	2.66594					WT	-2.1566	3.06333	0.999897	-12.504	8.1908				WT	-1.32768	2.57557	0.999996	-9.84373	7.18836
									ala3	ala1	0.143333	0.0297156	0.000132763	0.045554	0.241113					ala3	ala1	64.1517	4.80548	7.80931e-13	47.8125	80.4908				ala3	ala1	-1.5135	3.06333	0.999997	-11.8609	8.83391			ala3	ala1	-0.617577	2.57557	1	-9.13362	7.89847
										ala10	-0.146667	0.0297156	7.85615e-05	-0.244446	-0.0488873						ala10	-10.209	4.80548	0.607991	-26.5482	6.13011					ala10	-3.25882	3.06333	0.995305	-13.6062	7.08858				ala10	-2.85448	2.57557	0.994043	-11.3705	5.66157
										ala11	-0.0666667	0.0297156	0.519216	-0.164446	0.0311127						ala11	0.321472	4.80548	1	-16.0177	16.6606					ala11	4.9637	3.06333	0.895811	-5.3837	15.3111				ala11	-4.73525	2.57557	0.794718	-13.2513	3.7808
										ala2	-0.00666667	0.0297156	1	-0.104446	0.0911127						ala2	-5.93925	4.80548	0.983634	-22.2784	10.3999					ala2	-5.99183	3.06333	0.720349	-16.3392	4.35557				ala2	-0.262222	2.57557	1	-8.77827	8.25382
										ala4	-0.0166667	0.0297156	0.999992	-0.114446	0.0811127						ala4	10.6791	4.80548	0.54082	-5.66005	27.0182					ala4	4.71452	3.06333	0.924244	-5.63288	15.0619				ala4	-0.884023	2.57557	1	-9.40007	7.63202
										ala5	-0.0133333	0.0297156	0.999999	-0.111113	0.084446						ala5	0.882605	4.80548	1	-15.4565	17.2218					ala5	0.683318	3.06333	1	-9.66408	11.0307				ala5	-2.78098	2.57557	0.995233	-11.297	5.73506
										ala6	-0.0166667	0.0297156	0.999992	-0.114446	0.0811127						ala6	-0.668599	4.80548	1	-17.0077	15.6706					ala6	9.18144	3.06333	0.130846	-1.16596	19.5288				ala6	-13.895	2.57557	1.21428e-05	-22.411	-5.37895
										ala7	-0.186667	0.0297156	6.56397e-08	-0.284446	-0.0888873						ala7	-3.41637	4.80548	0.999881	-19.7555	12.9228					ala7	76.4125	3.06333	7.21201e-13	66.0651	86.7599				ala7	-61.3331	2.57557	6.57363e-13	-69.8491	-52.817
										ala8	-0.206667	0.0297156	1.15744e-09	-0.304446	-0.108887						ala8	-6.13743	4.80548	0.978979	-22.4766	10.2017					ala8	1.29137	3.06333	0.999999	-9.05603	11.6388				ala8	-0.924061	2.57557	1	-9.44011	7.59199
										ala9	-0.166667	0.0297156	2.7056e-06	-0.264446	-0.0688873						ala9	-5.49288	4.80548	0.991191	-21.832	10.8463					ala9	-1.24919	3.06333	1	-11.5966	9.09821				ala9	-3.11963	2.57557	0.987578	-11.6357	5.39642
										WT	-0.343333	0.0297156	6.26832e-13	-0.441113	-0.245554						WT	-19.6125	4.80548	0.00686569	-35.9516	-3.27331					WT	-8.14843	3.06333	0.267529	-18.4958	2.19897				WT	-1.58991	2.57557	0.999977	-10.106	6.92614
									ala4	ala1	0.16	0.0297156	8.66129e-06	0.0622206	0.257779					ala4	ala1	53.4726	4.80548	7.99916e-13	37.1334	69.8117				ala4	ala1	-6.22802	3.06333	0.669848	-16.5754	4.11938			ala4	ala1	0.266447	2.57557	1	-8.2496	8.78249
										ala10	-0.13	0.0297156	0.000966822	-0.227779	-0.0322206						ala10	-20.8881	4.80548	0.00292133	-37.2273	-4.54899					ala10	-7.97334	3.06333	0.297706	-18.3207	2.37406				ala10	-1.97045	2.57557	0.999802	-10.4865	6.54559
										ala11	-0.05	0.0297156	0.875123	-0.147779	0.0477794						ala11	-10.3576	4.80548	0.586789	-26.6968	5.98152					ala11	0.249177	3.06333	1	-10.0982	10.5966				ala11	-3.85123	2.57557	0.940433	-12.3673	4.66482
										ala2	0.01	0.0297156	1	-0.0877794	0.107779						ala2	-16.6183	4.80548	0.0427938	-32.9575	-0.2792					ala2	-10.7064	3.06333	0.0361276	-21.0538	-0.358955				ala2	0.621801	2.57557	1	-7.89424	9.13785
										ala3	0.0166667	0.0297156	0.999992	-0.0811127	0.114446						ala3	-10.6791	4.80548	0.54082	-27.0182	5.66005					ala3	-4.71452	3.06333	0.924244	-15.0619	5.63288				ala3	0.884023	2.57557	1	-7.63202	9.40007
										ala5	0.00333333	0.0297156	1	-0.094446	0.101113						ala5	-9.79649	4.80548	0.666054	-26.1356	6.54265					ala5	-4.0312	3.06333	0.97432	-14.3786	6.3162				ala5	-1.89696	2.57557	0.999863	-10.413	6.61908
										ala6	-5.55112e-17	0.0297156	1	-0.0977794	0.0977794						ala6	-11.3477	4.80548	0.447066	-27.6868	4.99145					ala6	4.46692	3.06333	0.946844	-5.88048	14.8143				ala6	-13.011	2.57557	6.12673e-05	-21.527	-4.49492
										ala7	-0.17	0.0297156	1.4902e-06	-0.267779	-0.0722206						ala7	-14.0955	4.80548	0.155702	-30.4346	2.24368					ala7	71.6979	3.06333	7.21201e-13	61.3505	82.0453				ala7	-60.449	2.57557	6.57363e-13	-68.9651	-51.933
										ala8	-0.19	0.0297156	3.42117e-08	-0.287779	-0.0922206						ala8	-16.8165	4.80548	0.0382521	-33.1557	-0.477384					ala8	-3.42315	3.06333	0.992903	-13.7706	6.92425				ala8	-0.0400371	2.57557	1	-8.55608	8.47601
										ala9	-0.15	0.0297156	4.59871e-05	-0.247779	-0.0522206						ala9	-16.172	4.80548	0.0548066	-32.5111	0.167171					ala9	-5.96371	3.06333	0.726183	-16.3111	4.38369				ala9	-2.2356	2.57557	0.999335	-10.7516	6.28044
										WT	-0.326667	0.0297156	6.26832e-13	-0.424446	-0.228887						WT	-30.2916	4.80548	2.39974e-06	-46.6307	-13.9524					WT	-12.863	3.06333	0.00406008	-23.2104	-2.51555				WT	-0.705884	2.57557	1	-9.22193	7.81016
									ala5	ala1	0.156667	0.0297156	1.52664e-05	0.0588873	0.254446					ala5	ala1	63.2691	4.80548	7.80931e-13	46.9299	79.6082				ala5	ala1	-2.19681	3.06333	0.999877	-12.5442	8.15059			ala5	ala1	2.16341	2.57557	0.999512	-6.35264	10.6795
										ala10	-0.133333	0.0297156	0.000598946	-0.231113	-0.035554						ala10	-11.0916	4.80548	0.482456	-27.4308	5.2475					ala10	-3.94214	3.06333	0.978271	-14.2895	6.40526				ala10	-0.0734913	2.57557	1	-8.58954	8.44255
										ala11	-0.0533333	0.0297156	0.82	-0.151113	0.044446						ala11	-0.561133	4.80548	1	-16.9003	15.778					ala11	4.28038	3.06333	0.960391	-6.06702	14.6278				ala11	-1.95426	2.57557	0.999817	-10.4703	6.56178
										ala2	0.00666667	0.0297156	1	-0.0911127	0.104446						ala2	-6.82185	4.80548	0.954937	-23.161	9.51729					ala2	-6.67515	3.06333	0.569648	-17.0226	3.67225				ala2	2.51876	2.57557	0.998007	-5.99728	11.0348
										ala3	0.0133333	0.0297156	0.999999	-0.084446	0.111113						ala3	-0.882605	4.80548	1	-17.2218	15.4565					ala3	-0.683318	3.06333	1	-11.0307	9.66408				ala3	2.78098	2.57557	0.995233	-5.73506	11.297
										ala4	-0.00333333	0.0297156	1	-0.101113	0.094446						ala4	9.79649	4.80548	0.666054	-6.54265	26.1356					ala4	4.0312	3.06333	0.97432	-6.3162	14.3786				ala4	1.89696	2.57557	0.999863	-6.61908	10.413
										ala6	-0.00333333	0.0297156	1	-0.101113	0.094446						ala6	-1.5512	4.80548	1	-17.8904	14.7879					ala6	8.49812	3.06333	0.21335	-1.84928	18.8455				ala6	-11.114	2.57557	0.00146115	-19.6301	-2.59796
										ala7	-0.173333	0.0297156	8.12971e-07	-0.271113	-0.075554						ala7	-4.29898	4.80548	0.998947	-20.6381	12.0402					ala7	75.7292	3.06333	7.21201e-13	65.3818	86.0766				ala7	-58.5521	2.57557	6.57363e-13	-67.0681	-50.036
										ala8	-0.193333	0.0297156	1.76763e-08	-0.291113	-0.095554						ala8	-7.02004	4.80548	0.945275	-23.3592	9.31911					ala8	0.608053	3.06333	1	-9.73935	10.9555				ala8	1.85692	2.57557	0.999889	-6.65912	10.373
										ala9	-0.153333	0.0297156	2.66347e-05	-0.251113	-0.055554						ala9	-6.37548	4.80548	0.97212	-22.7146	9.96367					ala9	-1.93251	3.06333	0.999965	-12.2799	8.41489				ala9	-0.338643	2.57557	1	-8.85469	8.1774
										WT	-0.33	0.0297156	6.26832e-13	-0.427779	-0.232221						WT	-20.4951	4.80548	0.00381676	-36.8342	-4.15591					WT	-8.83175	3.06333	0.169303	-19.1792	1.51565				WT	1.19108	2.57557	0.999999	-7.32497	9.70712
									ala6	ala1	0.16	0.0297156	8.66129e-06	0.0622206	0.257779					ala6	ala1	64.8203	4.80548	7.80931e-13	48.4811	81.1594				ala6	ala1	-10.6949	3.06333	0.0365101	-21.0423	-0.347534			ala6	ala1	13.2774	2.57557	3.79467e-05	4.76137	21.7935
										ala10	-0.13	0.0297156	0.000966822	-0.227779	-0.0322206						ala10	-9.54045	4.80548	0.701036	-25.8796	6.7987					ala10	-12.4403	3.06333	0.00640872	-22.7877	-2.09286				ala10	11.0405	2.57557	0.00163724	2.52447	19.5566
										ala11	-0.05	0.0297156	0.875123	-0.147779	0.0477794						ala11	0.990071	4.80548	1	-15.3491	17.3292					ala11	-4.21774	3.06333	0.964319	-14.5651	6.12966				ala11	9.15974	2.57557	0.0230624	0.643699	17.6758
										ala2	0.01	0.0297156	1	-0.0877794	0.107779						ala2	-5.27065	4.80548	0.993729	-21.6098	11.0685					ala2	-15.1733	3.06333	0.000277516	-25.5207	-4.82587				ala2	13.6328	2.57557	1.97947e-05	5.11673	22.1488
										ala3	0.0166667	0.0297156	0.999992	-0.0811127	0.114446						ala3	0.668599	4.80548	1	-15.6706	17.0077					ala3	-9.18144	3.06333	0.130846	-19.5288	1.16596				ala3	13.895	2.57557	1.21428e-05	5.37895	22.411
										ala4	5.55112e-17	0.0297156	1	-0.0977794	0.0977794						ala4	11.3477	4.80548	0.447066	-4.99145	27.6868					ala4	-4.46692	3.06333	0.946844	-14.8143	5.88048				ala4	13.011	2.57557	6.12673e-05	4.49492	21.527
										ala5	0.00333333	0.0297156	1	-0.094446	0.101113						ala5	1.5512	4.80548	1	-14.7879	17.8904					ala5	-8.49812	3.06333	0.21335	-18.8455	1.84928				ala5	11.114	2.57557	0.00146115	2.59796	19.6301
										ala7	-0.17	0.0297156	1.4902e-06	-0.267779	-0.0722206						ala7	-2.74777	4.80548	0.999987	-19.0869	13.5914					ala7	67.231	3.06333	7.21201e-13	56.8836	77.5784				ala7	-47.4381	2.57557	6.57363e-13	-55.9541	-38.922
										ala8	-0.19	0.0297156	3.42117e-08	-0.287779	-0.0922206						ala8	-5.46883	4.80548	0.9915	-21.808	10.8703					ala8	-7.89007	3.06333	0.312746	-18.2375	2.45733				ala8	12.9709	2.57557	6.5796e-05	4.45489	21.487
										ala9	-0.15	0.0297156	4.59871e-05	-0.247779	-0.0522206						ala9	-4.82428	4.80548	0.997051	-21.1634	11.5149					ala9	-10.4306	3.06333	0.0464233	-20.778	-0.0832288				ala9	10.7754	2.57557	0.00245328	2.25932	19.2914
										WT	-0.326667	0.0297156	6.26832e-13	-0.424446	-0.228887						WT	-18.9439	4.80548	0.0105717	-35.283	-2.60471					WT	-17.3299	3.06333	1.82294e-05	-27.6773	-6.98247				WT	12.3051	2.57557	0.000209771	3.78904	20.8211
									ala7	ala1	0.33	0.0297156	6.26832e-13	0.232221	0.427779					ala7	ala1	67.568	4.80548	7.80931e-13	51.2289	83.9072				ala7	ala1	-77.926	3.06333	7.21201e-13	-88.2734	-67.5786			ala7	ala1	60.7155	2.57557	6.57363e-13	52.1994	69.2315
										ala10	0.04	0.0297156	0.972305	-0.0577794	0.137779						ala10	-6.79267	4.80548	0.956249	-23.1318	9.54648					ala10	-79.6713	3.06333	7.21201e-13	-90.0187	-69.3239				ala10	58.4786	2.57557	6.57363e-13	49.9625	66.9946
										ala11	0.12	0.0297156	0.00377526	0.0222206	0.217779						ala11	3.73784	4.80548	0.999716	-12.6013	20.077					ala11	-71.4488	3.06333	7.21201e-13	-81.7962	-61.1014				ala11	56.5978	2.57557	6.57363e-13	48.0818	65.1139
										ala2	0.18	0.0297156	2.35259e-07	0.0822206	0.277779						ala2	-2.52288	4.80548	0.999994	-18.862	13.8163					ala2	-82.4043	3.06333	7.21201e-13	-92.7517	-72.0569				ala2	61.0708	2.57557	6.57363e-13	52.5548	69.5869
										ala3	0.186667	0.0297156	6.56397e-08	0.0888873	0.284446						ala3	3.41637	4.80548	0.999881	-12.9228	19.7555					ala3	-76.4125	3.06333	7.21201e-13	-86.7599	-66.0651				ala3	61.3331	2.57557	6.57363e-13	52.817	69.8491
										ala4	0.17	0.0297156	1.4902e-06	0.0722206	0.267779						ala4	14.0955	4.80548	0.155702	-2.24368	30.4346					ala4	-71.6979	3.06333	7.21201e-13	-82.0453	-61.3505				ala4	60.449	2.57557	6.57363e-13	51.933	68.9651
										ala5	0.173333	0.0297156	8.12971e-07	0.075554	0.271113						ala5	4.29898	4.80548	0.998947	-12.0402	20.6381					ala5	-75.7292	3.06333	7.21201e-13	-86.0766	-65.3818				ala5	58.5521	2.57557	6.57363e-13	50.036	67.0681
										ala6	0.17	0.0297156	1.4902e-06	0.0722206	0.267779						ala6	2.74777	4.80548	0.999987	-13.5914	19.0869					ala6	-67.231	3.06333	7.21201e-13	-77.5784	-56.8836				ala6	47.4381	2.57557	6.57363e-13	38.922	55.9541
										ala8	-0.02	0.0297156	0.999946	-0.117779	0.0777794						ala8	-2.72106	4.80548	0.999988	-19.0602	13.6181					ala8	-75.1211	3.06333	7.21201e-13	-85.4685	-64.7737				ala8	60.409	2.57557	6.57363e-13	51.893	68.9251
										ala9	0.02	0.0297156	0.999946	-0.0777794	0.117779						ala9	-2.07651	4.80548	0.999999	-18.4157	14.2626					ala9	-77.6617	3.06333	7.21201e-13	-88.0091	-67.3143				ala9	58.2134	2.57557	6.57363e-13	49.6974	66.7295
										WT	-0.156667	0.0297156	1.52664e-05	-0.254446	-0.0588873						WT	-16.1961	4.80548	0.0540896	-32.5352	0.143067					WT	-84.5609	3.06333	7.21201e-13	-94.9083	-74.2135				WT	59.7432	2.57557	6.57363e-13	51.2271	68.2592
									ala8	ala1	0.35	0.0297156	6.26832e-13	0.252221	0.447779					ala8	ala1	70.2891	4.80548	7.80931e-13	53.95	86.6283				ala8	ala1	-2.80487	3.06333	0.99875	-13.1523	7.54254			ala8	ala1	0.306484	2.57557	1	-8.20956	8.82253
										ala10	0.06	0.0297156	0.680108	-0.0377794	0.157779						ala10	-4.07161	4.80548	0.999363	-20.4108	12.2675					ala10	-4.55019	3.06333	0.939852	-14.8976	5.79721				ala10	-1.93042	2.57557	0.999838	-10.4465	6.58563
										ala11	0.14	0.0297156	0.000221888	0.0422206	0.237779						ala11	6.45891	4.80548	0.969358	-9.88024	22.7981					ala11	3.67233	3.06333	0.987449	-6.67507	14.0197				ala11	-3.81119	2.57557	0.944522	-12.3272	4.70486
										ala2	0.2	0.0297156	4.59911e-09	0.102221	0.297779						ala2	0.198184	4.80548	1	-16.141	16.5373					ala2	-7.2832	3.06333	0.434178	-17.6306	3.0642				ala2	0.661838	2.57557	1	-7.85421	9.17788
										ala3	0.206667	0.0297156	1.15744e-09	0.108887	0.304446						ala3	6.13743	4.80548	0.978979	-10.2017	22.4766					ala3	-1.29137	3.06333	0.999999	-11.6388	9.05603				ala3	0.924061	2.57557	1	-7.59199	9.44011
										ala4	0.19	0.0297156	3.42117e-08	0.0922206	0.287779						ala4	16.8165	4.80548	0.0382521	0.477384	33.1557					ala4	3.42315	3.06333	0.992903	-6.92425	13.7706				ala4	0.0400371	2.57557	1	-8.47601	8.55608
										ala5	0.193333	0.0297156	1.76763e-08	0.095554	0.291113						ala5	7.02004	4.80548	0.945275	-9.31911	23.3592					ala5	-0.608053	3.06333	1	-10.9555	9.73935				ala5	-1.85692	2.57557	0.999889	-10.373	6.65912
										ala6	0.19	0.0297156	3.42117e-08	0.0922206	0.287779						ala6	5.46883	4.80548	0.9915	-10.8703	21.808					ala6	7.89007	3.06333	0.312746	-2.45733	18.2375				ala6	-12.9709	2.57557	6.5796e-05	-21.487	-4.45489
										ala7	0.02	0.0297156	0.999946	-0.0777794	0.117779						ala7	2.72106	4.80548	0.999988	-13.6181	19.0602					ala7	75.1211	3.06333	7.21201e-13	64.7737	85.4685				ala7	-60.409	2.57557	6.57363e-13	-68.9251	-51.893
										ala9	0.04	0.0297156	0.972305	-0.0577794	0.137779						ala9	0.644555	4.80548	1	-15.6946	16.9837					ala9	-2.54056	3.06333	0.9995	-12.888	7.80684				ala9	-2.19557	2.57557	0.999439	-10.7116	6.32048
										WT	-0.136667	0.0297156	0.00036667	-0.234446	-0.0388873						WT	-13.475	4.80548	0.204713	-29.8142	2.86413					WT	-9.4398	3.06333	0.107132	-19.7872	0.9076				WT	-0.665846	2.57557	1	-9.18189	7.8502
									ala9	ala1	0.31	0.0297156	6.26832e-13	0.212221	0.407779					ala9	ala1	69.6445	4.80548	7.80931e-13	53.3054	85.9837				ala9	ala1	-0.264305	3.06333	1	-10.6117	10.0831			ala9	ala1	2.50205	2.57557	0.998123	-6.014	11.0181
										ala10	0.02	0.0297156	0.999946	-0.0777794	0.117779						ala10	-4.71617	4.80548	0.997582	-21.0553	11.623					ala10	-2.00963	3.06333	0.999949	-12.357	8.33777				ala10	0.265152	2.57557	1	-8.25089	8.7812
										ala11	0.1	0.0297156	0.0398089	0.00222065	0.197779						ala11	5.81435	4.80548	0.986128	-10.5248	22.1535					ala11	6.21289	3.06333	0.673153	-4.13451	16.5603				ala11	-1.61562	2.57557	0.999972	-10.1317	6.90042
										ala2	0.16	0.0297156	8.66129e-06	0.0622206	0.257779						ala2	-0.446371	4.80548	1	-16.7855	15.8928					ala2	-4.74264	3.06333	0.921327	-15.09	5.60476				ala2	2.8574	2.57557	0.993991	-5.65864	11.3735
										ala3	0.166667	0.0297156	2.7056e-06	0.0688873	0.264446						ala3	5.49288	4.80548	0.991191	-10.8463	21.832					ala3	1.24919	3.06333	1	-9.09821	11.5966				ala3	3.11963	2.57557	0.987578	-5.39642	11.6357
										ala4	0.15	0.0297156	4.59871e-05	0.0522206	0.247779						ala4	16.172	4.80548	0.0548066	-0.167171	32.5111					ala4	5.96371	3.06333	0.726183	-4.38369	16.3111				ala4	2.2356	2.57557	0.999335	-6.28044	10.7516
										ala5	0.153333	0.0297156	2.66347e-05	0.055554	0.251113						ala5	6.37548	4.80548	0.97212	-9.96367	22.7146					ala5	1.93251	3.06333	0.999965	-8.41489	12.2799				ala5	0.338643	2.57557	1	-8.1774	8.85469
										ala6	0.15	0.0297156	4.59871e-05	0.0522206	0.247779						ala6	4.82428	4.80548	0.997051	-11.5149	21.1634					ala6	10.4306	3.06333	0.0464233	0.0832288	20.778				ala6	-10.7754	2.57557	0.00245328	-19.2914	-2.25932
										ala7	-0.02	0.0297156	0.999946	-0.117779	0.0777794						ala7	2.07651	4.80548	0.999999	-14.2626	18.4157					ala7	77.6617	3.06333	7.21201e-13	67.3143	88.0091				ala7	-58.2134	2.57557	6.57363e-13	-66.7295	-49.6974
										ala8	-0.04	0.0297156	0.972305	-0.137779	0.0577794						ala8	-0.644555	4.80548	1	-16.9837	15.6946					ala8	2.54056	3.06333	0.9995	-7.80684	12.888				ala8	2.19557	2.57557	0.999439	-6.32048	10.7116
										WT	-0.176667	0.0297156	4.39361e-07	-0.274446	-0.0788873						WT	-14.1196	4.80548	0.153996	-30.4587	2.21957					WT	-6.89924	3.06333	0.518923	-17.2466	3.44816				WT	1.52972	2.57557	0.999984	-6.98633	10.0458
									WT	ala1	0.486667	0.0297156	6.26832e-13	0.388887	0.584446					WT	ala1	83.7641	4.80548	7.80931e-13	67.425	100.103				WT	ala1	6.63494	3.06333	0.578771	-3.71247	16.9823			WT	ala1	0.97233	2.57557	1	-7.54372	9.48838
										ala10	0.196667	0.0297156	9.05462e-09	0.0988873	0.294446						ala10	9.40341	4.80548	0.719285	-6.93574	25.7426					ala10	4.88961	3.06333	0.904876	-5.45779	15.237				ala10	-1.26457	2.57557	0.999998	-9.78061	7.25148
										ala11	0.276667	0.0297156	6.26832e-13	0.178887	0.374446						ala11	19.9339	4.80548	0.00555599	3.59478	36.2731					ala11	13.1121	3.06333	0.00308498	2.76473	23.4595				ala11	-3.14534	2.57557	0.986732	-11.6614	5.3707
										ala2	0.336667	0.0297156	6.26832e-13	0.238887	0.434446						ala2	13.6732	4.80548	0.18797	-2.66594	30.0124					ala2	2.1566	3.06333	0.999897	-8.1908	12.504				ala2	1.32768	2.57557	0.999996	-7.18836	9.84373
										ala3	0.343333	0.0297156	6.26832e-13	0.245554	0.441113						ala3	19.6125	4.80548	0.00686569	3.27331	35.9516					ala3	8.14843	3.06333	0.267529	-2.19897	18.4958				ala3	1.58991	2.57557	0.999977	-6.92614	10.106
										ala4	0.326667	0.0297156	6.26832e-13	0.228887	0.424446						ala4	30.2916	4.80548	2.39974e-06	13.9524	46.6307					ala4	12.863	3.06333	0.00406008	2.51555	23.2104				ala4	0.705884	2.57557	1	-7.81016	9.22193
										ala5	0.33	0.0297156	6.26832e-13	0.232221	0.427779						ala5	20.4951	4.80548	0.00381676	4.15591	36.8342					ala5	8.83175	3.06333	0.169303	-1.51565	19.1792				ala5	-1.19108	2.57557	0.999999	-9.70712	7.32497
										ala6	0.326667	0.0297156	6.26832e-13	0.228887	0.424446						ala6	18.9439	4.80548	0.0105717	2.60471	35.283					ala6	17.3299	3.06333	1.82294e-05	6.98247	27.6773				ala6	-12.3051	2.57557	0.000209771	-20.8211	-3.78904
										ala7	0.156667	0.0297156	1.52664e-05	0.0588873	0.254446						ala7	16.1961	4.80548	0.0540896	-0.143067	32.5352					ala7	84.5609	3.06333	7.21201e-13	74.2135	94.9083				ala7	-59.7432	2.57557	6.57363e-13	-68.2592	-51.2271
										ala8	0.136667	0.0297156	0.00036667	0.0388873	0.234446						ala8	13.475	4.80548	0.204713	-2.86413	29.8142					ala8	9.4398	3.06333	0.107132	-0.9076	19.7872				ala8	0.665846	2.57557	1	-7.8502	9.18189
										ala9	0.176667	0.0297156	4.39361e-07	0.0788873	0.274446						ala9	14.1196	4.80548	0.153996	-2.21957	30.4587					ala9	6.89924	3.06333	0.518923	-3.44816	17.2466				ala9	-1.52972	2.57557	0.999984	-10.0458	6.98633
[truncated: 523 more columns]

## Sheet: Figure S3
Figure S3b, root length								Orignial data
		rep1	rep2	rep3	Average	SD	p-value(unpaired T-Test vs MS value)		MS	DON	DON5-FAM			Multiple comparisons
	MS	0.79	0.82	0.78	0.796667	0.0208167			0.9	0.3	0.5			VAR00010 Tukey HSD
	DON	0.52	0.51	0.54	0.523333	0.0152753	0.0001		0.8	0.5	0.4			(I) pu	(J) pu	Mean difference (I-J)	Standard error	Significance	95% confidence interval
	DON5-FAM	0.49	0.54	0.5	0.51	0.0264575	0.0001		0.6	0.6	0.7								lower limit	upper limit
									0.9	0.5	0.3			DON	DON5-FAM	0.0133333	0.0258248	0.863611	-0.0482455	0.0749121
									0.8	0.4	0.5				MS	-0.273333	0.0258248	5.10046e-09	-0.334912	-0.211755
									0.7	0.7	0.4			DON5-FAM	DON	-0.0133333	0.0258248	0.863611	-0.0749121	0.0482455
									0.7	0.5	0.5				MS	-0.286667	0.0258248	5.10046e-09	-0.348245	-0.225088
									0.8	0.6	0.5			MS	DON	0.273333	0.0258248	5.10046e-09	0.211755	0.334912
									0.9	0.5	0.5				DON5-FAM	0.286667	0.0258248	5.10046e-09	0.225088	0.348245
									0.8	0.6	0.6
									0.6	0.3	0.6
									0.9	0.5	0.5
									0.8	0.7	0.5
									0.9	0.6	0.6
									0.9	0.5	0.6
									0.7	0.6	0.5
									0.8	0.4	0.5
									0.8	0.6	0.5
									0.9	0.4	0.6
									0.9	0.5	0.5
									0.8	0.6	0.5
									0.7	0.6	0.5
									0.7	0.5	0.6
									0.9	0.5	0.5
									0.6	0.4	0.4
									0.7	0.5	0.3
									0.9	0.5	0.6
									0.8	0.7	0.4
									0.8	0.5	0.7
									0.9	0.6	0.5
								Average	0.796667	0.523333	0.51
								SD	0.0999425	0.104	0.0959526
Figure S3d, root length								Orignial data
		rep1	rep2	rep3	Average	SD	p-value(unpaired T-Test vs MS value)		MS	CIA	CIAFITC		Multiple comparisons
	MS	3.6875	3.4875	3.625	3.6	0.102317			3.7	0.6	0.6		VAR00010 Tukey HSD
	DON	0.5875	0.5	0.5375	0.541667	0.0438986	0		3.9	0.5	0.4		(I) pu	(J) pu	Mean difference (I-J)	Standard error	Significance	95% confidence interval
	DON5-FAM	0.4875	0.5	0.525	0.504167	0.0190941	0		3.5	0.6	0.5							lower limit	upper limit
									3.9	0.6	0.6		CIA	CIAFITC	0.0375	0.0446121	0.679232	-0.0693598	0.14436
									3.8	0.5	0.4			MS	-3.05833	0.0446121	5.10092e-09	-3.16519	-2.95147
									3.4	0.7	0.5		CIAFITC	CIA	-0.0375	0.0446121	0.679232	-0.14436	0.0693598
									3.6	0.7	0.4			MS	-3.09583	0.0446121	5.10092e-09	-3.20269	-2.98897
									3.7	0.5	0.5		MS	CIA	3.05833	0.0446121	5.10092e-09	2.95147	3.16519
									3.6	0.7	0.7			CIAFITC	3.09583	0.0446121	5.10092e-09	2.98897	3.20269
									3.7	0.3	0.4
									3.4	0.4	0.4
									3.1	0.4	0.6
									3.3	0.4	0.4
									3.4	0.7	0.6
									3.8	0.6	0.5
									3.6	0.5	0.4
									3.7	0.4	0.5
									3.7	0.6	0.5
									3.8	0.5	0.6
									3.3	0.3	0.7
									3.9	0.6	0.5
									3.7	0.7	0.5
									3.5	0.5	0.4
									3.4	0.7	0.5
								Average	3.6	0.541667	0.504167
								SD	0.214679	0.128255	0.0954585

## Sheet: Figure S5
Figure S5b, relative transcript level												Orignial data			Col-0			#2			#6			#9			#11			#12			#13			#15-3
			Col-0	#2	#6	#9	#11	#12	#13	#15-3					rep1	rep2	rep3	rep1	rep2	rep3	rep1	rep2	rep3	rep1	rep2	rep3	rep1	rep2	rep3	rep1	rep2	rep3	rep1	rep2	rep3	rep1	rep2	rep3
		Replica 1	0.0984159	2.01198	1.17945	1.6128	1.8874	3.84461	0.265084	0.141331				Expression	0.0984159	0.0914939	0.0892228	2.01198	2.01719	1.92463	1.17945	1.05019	1.16182	1.6128	1.63548	1.58268	1.8874	1.92505	1.869	3.84461	3.72794	3.9099	0.265084	0.2515	0.284065	0.141331	0.14507	0.199576
		Replica 2	0.0914939	2.01719	1.05019	1.63548	1.92505	3.72794	0.2515	0.14507				Expression SEM	0.0149783	0.0143238	0.00931615	0.484351	0.307169	0.289399	0.219376	0.338513	0.186914	0.452507	0.297959	0.3855	0.148968	0.177592	0.41164	0.662464	0.595162	0.338249	0.0412869	0.0464546	0.0207067	0.0117967	0.0192857	0.0637281
		Replica 3	0.0892228	1.92463	1.16182	1.58268	1.869	3.9099	0.284065	0.199576				Reference Ct	21.7974	22.0857	22.8263	21.048	21.1733	22.6105	22.6774	22.0153	22.3308	21.5973	21.4153	21.4314	22.3308	22.4491	22.4028	19.3655	18.7472	20.0407	22.3308	22.3457	23.3551	22.3375	21.7472	21.1733
														Test Ct	35.2934	34.5164	35.0573	28.3725	28.0546	29.7934	30.7831	31.0981	30.3077	30.1711	30.5003	30.6637	30.1268	31.4313	30.1443	28.2164	26.7031	28.307	33.564	32.3	32.3691	35.2934	33.2059	34.8496
	Average		0.0930442	1.9846	1.13049	1.61032	1.89382	3.82748	0.266883	0.161993
	SD		0.00478865	0.0519994	0.0700918	0.0264892	0.0285696	0.0921798	0.0163567	0.032602
Figure S5d, root length
		WT	ala7	OE-9	OE-12		Multiple comparisons
		7.3	7.2	7.4	7.4		VAR00010 Tukey HSD
		7.4	7.3	7.3	7.2		(I) pu	(J) pu	Mean difference (I-J)	Standard error	Significance	95% confidence interval
		6.8	6.5	7.2	7.3							lower limit	upper limit
		6.9	6.5	7.2	7.3		ala7	OE-12	-0.1125	0.102381	0.691142	-0.380393	0.155393
		7.2	7.2	6.4	6.8			OE-9	-0.0125	0.102381	0.999345	-0.280393	0.255393
		7.3	7.1	7.3	7.3			WT	0.0125	0.102381	0.999345	-0.255393	0.280393
		7.4	7.4	7.3	7.4		OE-12	ala7	0.1125	0.102381	0.691142	-0.155393	0.380393
		6.6	6.6	7.3	7.2			OE-9	0.1	0.102381	0.763005	-0.167893	0.367893
		7.3	7.3	6.4	7.3			WT	0.125	0.102381	0.615241	-0.142893	0.392893
		7.2	7.3	7.4	7.3		OE-9	ala7	0.0125	0.102381	0.999345	-0.255393	0.280393
		6.3	6.5	6.5	7.4			OE-12	-0.1	0.102381	0.763005	-0.367893	0.167893
		7.3	7.2	7.3	6.5			WT	0.025	0.102381	0.994848	-0.242893	0.292893
		6.7	7.2	7.4	7.4		WT	ala7	-0.0125	0.102381	0.999345	-0.280393	0.255393
		7.4	6.7	6.7	7.5			OE-12	-0.125	0.102381	0.615241	-0.392893	0.142893
		6.5	6.5	7.2	6.7			OE-9	-0.025	0.102381	0.994848	-0.292893	0.242893
		7.3	7.4	6.9	6.5
		7.1	7.1	7.3	6.8
		6.6	7.1	6.8	7.5
		7.4	6.9	7.6	7.2
		6.7	7.2	7.3	6.5
		6.5	7.7	6.8	6.8
		7.2	7.3	6.3	7.1
		6.9	6.9	6.8	7.4
		7.2	6.7	7	7.7
	Average	7.02083	7.03333	7.04583	7.14583
	SD	0.348885	0.344733	0.374142	0.350129
Figure S5f, relative transcript level
			WT	#4	#7	#10	#11	#15	#25	#28			Orignial data			WT			#4			#7			#10			#11			#15			#25			#28
		Replica 1	0.0370868	1.71336	1.56471	2.06856	2.06341	2.97761	4.50027	0.82891						rep1	rep2	rep3	rep1	rep2	rep3	rep1	rep2	rep3	rep1	rep2	rep3	rep1	rep2	rep3	rep1	rep2	rep3	rep1	rep2	rep3	rep1	rep2	rep3
		Replica 2	0.0325263	1.84696	1.27182	2.01719	1.92505	2.90652	4.71858	0.686464					Expression	0.0370868	0.0325263	0.0128404	1.71336	1.84696	1.84696	1.56471	1.27182	1.5584	2.06856	2.01719	2.01198	2.06341	1.92505	2.06773	2.97761	2.90652	2.91897	4.50027	4.71858	4.45901	0.82891	0.686464	0.873982
		Replica 3	0.0128404	1.84696	1.5584	2.01198	2.06773	2.91897	4.45901	0.873982					Expression SEM	0.0184623	0.00655403	0.00342557	1.05012	0.519722	0.460668	0.116295	1.4704	0.591436	0.22175	0.307169	0.484351	0.206309	0.177592	0.323065	0.156577	0.255551	0.198575	0.269339	0.663028	0.573835	0.0722556	0.0440078	0.0262372
															Reference Ct	18.6482	18.179	19.6105	19.7006	19.6008	19.6641	20.7396	20.5377	20.9579	20.3527	20.1825	20.0807	22.5531	22.341	21.7396	21.2497	22.1606	22.6105	21.3008	22.8443	21.7396	16.3206	17.3706	18.5998
	Average		0.0274845	1.80243	1.46498	2.03257	2.01873	2.93437	4.55929	0.796452					Test Ct	23.3951	24.2772	23.4812	20.0798	20.5895	20.9106	21.2497	21.2422	21.277	20.4601	21.2434	20.8841	22.6641	22.3914	22.2923	23.7425	23.7425	24.5564	20.2868	20.4666	20.716	27.3846	26.6437	27.2506
	SD		0.0128855	0.0771349	0.167309	0.0312732	0.081157	0.0379627	0.139487	0.0978822
Figure S5h, root length
		WT	ala1	OE-15	OE-25		Multiple comparisons
		3.3	3.2	3.4	3.4		VAR00010 Tukey HSD
		3.4	3.3	3.3	3.2		(I) pu	(J) pu	Mean difference (I-J)	Standard error	Significance	95% confidence interval
		3.8	3.5	3.2	3.3							lower limit	upper limit
		2.9	3.5	3.2	3.3		ala1	OE-15	0.0380952	0.060017	0.920503	-0.119381	0.195572
		3.2	3.2	3.4	3.8			OE-25	-0.052381	0.060017	0.818896	-0.209857	0.105095
		3.3	3.1	3.3	3.3			WT	-0.0714286	0.060017	0.634824	-0.228905	0.0860479
		3.4	3.4	3.3	3.4		OE-15	ala1	-0.0380952	0.060017	0.920503	-0.195572	0.119381
		3.6	3.6	3.3	3.2			OE-25	-0.0904762	0.060017	0.43785	-0.247953	0.0670002
		3.3	3.3	3.4	3.3			WT	-0.109524	0.060017	0.269376	-0.267	0.0479526
		3.2	3.3	3.4	3.3		OE-25	ala1	0.052381	0.060017	0.818896	-0.105095	0.209857
		3.3	3.5	3.5	3.4			OE-15	0.0904762	0.060017	0.43785	-0.0670002	0.247953
		3.3	3.2	3.3	3.5			WT	-0.0190476	0.060017	0.988854	-0.176524	0.138429
		3.3	3.5	3.2	3.3		WT	ala1	0.0714286	0.060017	0.634824	-0.0860479	0.228905
		3.4	3.2	3.1	3.8			OE-15	0.109524	0.060017	0.269376	-0.0479526	0.267
		3.6	3.2	2.8	3.2			OE-25	0.0190476	0.060017	0.988854	-0.138429	0.176524
		3.2	3	3.6	3.5
		3.6	3.1	3.3	3.2
		3.9	3.6	3.2	3.1
		3.5	3.7	3.4	3.3
		3.4	3.1	3	3.4
		3.3	3.2	3.3	3.6
	Average	3.39048	3.31905	3.28095	3.37143
	SD	0.221144	0.196517	0.172102	0.184778

[truncated: 2 more sheets: Figure S6, Figure S7]
